# Supplementary material for: Effects of dance on gait and dual-task gait in Parkinson’s disease
Source: PLoS One. 2023 Jan 24;18(1):e0280635. doi: 10.1371/journal.pone.0280635 (PMC9873168; doi:10.1371/journal.pone.0280635)
Supplement: S1 Dataset — (XLSX) [file pone.0280635.s002.xlsx]

## Sheet: ESNW
Spatiotemporal parameters of gait during regular walking on even surface
	Participant no.	Cadence								Walking Speed								Stride Time								Step Time								Single Support								Double Support
		PRE				PO				PRE				PO				PRE				PO				PRE				PO				PRE				PO				PRE				PO
		1	2	3	4	1	2	3	4	1	2	3	4	1	2	3	4	1	2	3	4	1	2	3	4	1	2	3	4	1	2	3	4	1	2	3	4	1	2	3	4	1	2	3	4	1	2	3	4
Dance group	1	111.37	113.836	113.218	114.297	123.492	125.654	128.687	127.329	1.03613	0.972486	1.015	1.01533	1.35231	1.42706	1.43035	1.34371	1.0775	1.055	1.06	1.05	0.9725	0.955	0.9325	0.9425	0.54	0.5425	0.525	0.52	0.5	0.4775	0.4675	0.475	0.385	0.3875	0.39	0.39	0.37	0.3725	0.375	0.3775	0.305	0.28	0.27	0.2825	0.2225	0.2275	0.1825	0.1825
	2	101.711	105.266	105.965	104.365	111.938	108.084	108.38	110.092	1.05382	1.08959	1.11028	1.06975	1.17673	1.16805	1.16151	1.17156	1.18	1.14	1.1325	1.15	1.0725	1.11063	1.1075	1.09	0.5825	0.5675	0.5625	0.5825	0.525	0.545	0.5625	0.545	0.4225	0.44	0.3875	0.41	0.40125	0.3925	0.38	0.41	0.33	0.2775	0.3625	0.3325	0.26625	0.323125	0.335	0.275
	3	80.963	95.458	87.2831	88.7394	121.225	118.858	118.823	117.076	0.547533	0.694359	0.552426	0.579331	1.04728	1.01128	0.978177	0.891767	1.4825	1.2575	1.375	1.3525	0.99	1.01	1.01	1.025	0.7525	0.64	0.68	0.6675	0.5	0.495	0.5	0.51	0.525	0.395	0.45	0.3875	0.3625	0.3575	0.3475	0.3775	0.4425	0.4525	0.505	0.5875	0.2525	0.2975	0.3025	0.267501
	4	102.357	105.362	99.0402	105.745	107.87	104.348	103.45	106.669	0.983981	0.936816	0.876387	0.945227	1.26186	1.16466	1.16359	1.08784	1.1725	1.14	1.2125	1.135	1.1125	1.15	1.16	1.125	0.58	0.5525	0.59	0.56	0.5525	0.575	0.5775	0.56	0.4025	0.4375	0.43	0.39	0.425	0.4375	0.4	0.4175	0.365	0.2975	0.345	0.355	0.2675	0.2775	0.35	0.2975
	5	107.865	108.108	107.196	111.638	117.084	117.937	117.971	116.257	0.939758	0.890602	0.880083	0.925026	1.12369	1.0835	1.05788	1.05072	1.1125	1.11	1.12	1.075	1.025	1.0175	1.0175	1.0325	0.555	0.555	0.5725	0.5325	0.5175	0.5075	0.5	0.5075	0.415	0.39	0.3975	0.3775	0.3775	0.3575	0.3775	0.3875	0.2925	0.34	0.3075	0.31	0.26	0.3075	0.265	0.26
	6	99.3431	91.4368	95.4459	100.418	116.845	113.218	105.281	111.991	0.646358	0.695469	0.737143	0.73012	0.804442	0.89064	0.785763	0.817349	1.21	1.3125	1.2575	1.195	1.0275	1.06	1.14	1.0725	0.63	0.65	0.62	0.5975	0.5025	0.525	0.5625	0.52	0.365001	0.4225	0.395	0.415	0.3375	0.35	0.395	0.365	0.455	0.47	0.4725	0.3775	0.365	0.375	0.35	0.335
	7	123.413	126.319	122.802	121.519	124.683	125.327	125.327	123.4	1.17403	1.14002	1.08728	1.10569	1.12467	1.10989	1.10823	1.06994	0.9725	0.95	0.9775	0.9875	0.9625	0.9575	0.9575	0.9725	0.48	0.4775	0.48	0.495	0.4775	0.48	0.48	0.49	0.355	0.3675	0.385	0.3375	0.3475	0.3575	0.3375	0.37	0.255	0.22	0.2125	0.3075	0.2725	0.2425	0.2775	0.2325
	8	110.855	114.559	111.114	115.114	117.954	114.835	115.663	114.835	1.12214	1.17143	1.09008	1.10787	1.21456	1.14576	1.18084	1.1622	1.0825	1.0475	1.08	1.0425	1.0175	1.045	1.0375	1.045	0.5425	0.5225	0.5425	0.5175	0.5025	0.52	0.5175	0.52	0.39	0.3925	0.415	0.375	0.3825	0.375	0.3825	0.385	0.300001	0.2675	0.2425	0.3	0.2575	0.295	0.27	0.29
	9	83.9818	84.084	85.7056	74.8128	79.4737	88.4125	90.9561	89.2501	0.575534	0.623476	0.630208	0.544199	0.552113	0.541003	0.614502	0.503941	1.43	1.4275	1.4025	1.605	1.51	1.3575	1.32	1.345	0.735	0.7025	0.73	0.782499	0.75	0.6875	0.675	0.685	0.42	0.48	0.465	0.48	0.4925	0.3825	0.4	0.4225	0.5725	0.517499	0.47	0.674999	0.535	0.595	0.5025	0.485
	10	124.683	122.144	124.382	126.089	123.129	120.003	125.658	125.03	1.18642	1.20841	1.1912	1.14079	1.14693	1.20893	1.22699	1.19252	0.9625	0.9825	0.965	0.9525	0.975	1	0.955	0.96	0.485	0.4875	0.49	0.49	0.4775	0.5025	0.48	0.4725	0.35	0.375	0.3775	0.375	0.375	0.315	0.3625	0.38	0.2625	0.225	0.2175	0.1975	0.2375	0.3475	0.235	0.22
	11	103.012	105.735	112.413	105.495	104.805	104.365	104.35	108.597	0.882522	0.990194	1.10435	0.965061	0.888173	0.813465	0.874768	0.980679	1.165	1.135	1.0675	1.1375	1.145	1.15	1.15	1.105	0.5775	0.5625	0.535	0.57	0.57	0.5675	0.5775	0.5525	0.3875	0.4175	0.3775	0.405	0.3525	0.3675	0.3475	0.375	0.395	0.2925	0.3125	0.325	0.435	0.4225	0.4425	0.36
	12	106.435	110.855	107.145	110.101	119.195	122.564	114.559	120.32	0.958938	1.03238	0.998625	1.01209	1.18575	1.20373	1.18253	1.20628	1.1275	1.0825	1.12	1.09	1.0075	0.98	1.0475	0.9975	0.5675	0.5425	0.5575	0.54	0.5175	0.505	0.525	0.4925	0.3825	0.4175	0.4025	0.4025	0.3675	0.3875	0.3525	0.3975	0.355	0.235	0.305	0.2925	0.2475	0.205	0.3175	0.22
	13	104.365	105.495	103.683	106.431	115.114	115.387	117.073	112.418	1.06798	1.07991	1.06548	1.11839	1.32298	1.34063	1.2959	1.2372	1.15	1.1375	1.1575	1.1275	1.0425	1.04	1.025	1.0675	0.5825	0.57	0.5725	0.565	0.525	0.5175	0.5125	0.53	0.405	0.4275	0.42	0.405	0.425	0.4075	0.3925	0.415	0.3325	0.28	0.32	0.3125	0.2025	0.2275	0.2425	0.24
	14	102.864	108.352	107.145	109.591	107.383	107.145	106.431	106.197	0.983475	1.03498	1.01166	1.0213	1.12762	1.07073	1.07291	0.994267	1.1675	1.1075	1.12	1.095	1.1175	1.12	1.1275	1.13	0.6	0.5525	0.5575	0.545	0.56	0.5625	0.5625	0.5625	0.39	0.4125	0.4125	0.385	0.4375	0.4275	0.4225	0.3975	0.3375	0.2925	0.295	0.325	0.2325	0.265	0.27	0.3325
	15	93.2211	108.11	97.9608	106.909	123.459	128.346	124.683	135.978	0.723579	0.830251	0.692317	0.757969	1.1341	1.1834	1.10035	1.35016	1.2875	1.11	1.225	1.1225	0.9725	0.935	0.9625	0.8825	0.634999	0.5525	0.615	0.565	0.475	0.465	0.4775	0.44	0.4375	0.43	0.3925	0.4275	0.39	0.38	0.3775	0.3375	0.3975	0.2575	0.4175	0.2725	0.2075	0.17	0.215	0.195
	16	99.7926	99.8133	96.3855	96.0138	112.679	108.849	110.87	110.602	0.938601	0.931272	0.871086	0.880213	1.20027	1.16524	1.15352	1.16418	1.2025	1.2025	1.245	1.25	1.065	1.1025	1.0825	1.085	0.6025	0.61	0.6225	0.6175	0.53	0.5475	0.5475	0.545	0.43	0.4375	0.3725	0.455	0.4	0.39375	0.3775	0.411875	0.34	0.3225	0.5025	0.3625	0.27	0.31625	0.33	0.263125
	17	116.789	113.507	117.073	120.603	120.907	125.334	123.077	124.382	1.12371	1.1176	1.12017	1.16064	1.26075	1.27955	1.21189	1.19637	1.0275	1.0575	1.025	0.995	0.9925	0.9575	0.975	0.965	0.515	0.5375	0.5125	0.4975	0.4975	0.475	0.4875	0.475	0.37	0.3725	0.3525	0.3425	0.35	0.3575	0.345	0.34	0.275	0.3125	0.315	0.3175	0.2925	0.2475	0.285	0.2975
Control group	18	111.37	104.803	105.058	104.398	105.986	99.8027	102.571	96.3871	1.01559	0.946179	0.945966	0.922732	1.00285	0.929539	0.896006	0.910751	1.0775	1.145	1.1425	1.15	1.1325	1.2025	1.17	1.245	0.54	0.5725	0.5625	0.5625	0.5575	0.595	0.59	0.62	0.3925	0.3925	0.4075	0.43	0.445	0.44	0.42	0.4325	0.2925	0.345	0.3325	0.295	0.249999	0.3175	0.3275	0.37
	19	91.615	93.596	92.6862	95.2516	98.3623	98.7654	99.3893	94.4896	0.954861	0.925185	0.941081	1.02327	1.03188	1.02667	1.03249	1.00588	1.31	1.2825	1.295	1.26	1.22	1.215	1.2075	1.27	0.6475	0.6525	0.6575	0.6375	0.6075	0.6075	0.5975	0.6375	0.4875	0.4475	0.4275	0.4425	0.4325	0.435	0.445	0.4675	0.3125	0.4075	0.415	0.38	0.355	0.36	0.3525	0.3425
	20	112.152	108.38	114.286	109.093	113.264	118.227	115.059	116.01	1.0551	0.996958	1.02954	0.964515	1.16895	1.19144	1.11492	1.20199	1.07	1.1075	1.05	1.1	1.0595	1.015	1.043	1.035	0.5375	0.545	0.525	0.5475	0.527	0.5075	0.5255	0.505	0.4125	0.4125	0.375	0.4125	0.43175	0.405	0.3975	0.4395	0.257501	0.2825	0.29	0.2825	0.2065	0.21	0.255	0.1835
	21	120.003	121.215	121.526	119.707	115.679	116.516	113.747	114.843	1.27577	1.27696	1.31695	1.234	1.1444	1.09601	1.11519	1.06929	1	0.99	0.9875	1.0025	1.0375	1.03	1.055	1.045	0.5025	0.4975	0.4975	0.505	0.5125	0.52	0.525	0.5175	0.37	0.3875	0.385	0.405	0.41	0.4	0.4175	0.395	0.255	0.2225	0.2175	0.2175	0.2225	0.245	0.2375	0.2725
	22	115.114	112.413	108.606	109.598	107.388	111.375	106.909	107.383	1.28077	1.20171	1.13947	1.17604	1.12882	1.19629	1.14131	1.14121	1.0425	1.0675	1.105	1.095	1.1175	1.0775	1.1225	1.1175	0.525	0.535	0.5475	0.5525	0.555	0.535	0.565	0.56	0.3925	0.4075	0.405	0.3925	0.42	0.4075	0.39	0.39875	0.26	0.2725	0.2975	0.2925	0.2875	0.2875	0.335	0.31875
	23	107.426	97.8509	102.383	103.006	108.11	105.265	103.904	103.676	0.749279	0.744464	0.725252	0.814687	0.804288	0.846731	0.789623	0.768358	1.1175	1.2275	1.1725	1.165	1.11	1.14	1.155	1.1575	0.57	0.595	0.575	0.585	0.5575	0.5725	0.5725	0.5825	0.3275	0.37	0.37	0.365	0.3275	0.3275	0.3775	0.35	0.457499	0.5025	0.44	0.415	0.445	0.47	0.405	0.4475
	24	108.6	106.905	103.23	103.456	110.883	119.108	111.631	112.211	0.891239	0.8386	0.845202	0.840636	0.952395	1.03969	0.980336	0.964622	1.105	1.1225	1.1625	1.16	1.0825	1.0075	1.075	1.07	0.555	0.56	0.5775	0.585	0.5325	0.5025	0.535	0.5225	0.3475	0.3925	0.41	0.4075	0.3725	0.3675	0.3575	0.3875	0.4175	0.32	0.35	0.3175	0.34	0.285	0.3525	0.31
	25	113.492	112.152	112.716	114.015	103.696	110.094	108.108	108.849	1.31421	1.27814	1.24072	1.24053	1.19006	1.20429	1.17581	1.20622	1.0575	1.07	1.065	1.0525	1.1575	1.09	1.11	1.1025	0.535	0.5325	0.5225	0.5275	0.57	0.5425	0.555	0.5475	0.425	0.4	0.435	0.4275	0.4425	0.4325	0.415	0.435	0.205	0.2625	0.2075	0.205	0.2725	0.2325	0.275	0.24
	26	119.72	117.672	114.031	120.308	117.099	115.942	115.966	116.516	1.0258	1.04434	0.992995	1.08981	1.02218	1.06956	1.0302	1.03326	1.0025	1.02	1.0525	0.9975	1.025	1.035	1.035	1.03	0.5075	0.5175	0.5325	0.495	0.505	0.5175	0.51	0.51	0.3775	0.41	0.3875	0.395	0.3975	0.3775	0.4175	0.395	0.2575	0.2075	0.265	0.2225	0.2475	0.2725	0.215	0.24
	27	120.945	119.761	126.988	120.63	123.194	116.01	117.476	124.356	0.822289	0.813411	0.924179	0.877725	0.753378	0.752786	0.723722	0.806988	0.9925	1.0025	0.945	0.995	0.975	1.035	1.025	0.965	0.4875	0.49	0.47	0.505	0.5025	0.53	0.5425	0.48	0.345	0.3325	0.315	0.3425	0.31	0.3375	0.3525	0.2975	0.312499	0.35	0.315	0.2925	0.345	0.3425	0.3125	0.365
	28	116.278	116.507	119.114	115.942	113.492	114.328	114.015	114.066	1.34179	1.32083	1.33478	1.32255	1.26425	1.27351	1.22213	1.23076	1.0325	1.03	1.0075	1.035	1.0575	1.05	1.0525	1.0525	0.5275	0.5125	0.5	0.5175	0.5225	0.515	0.5275	0.5375	0.4	0.39	0.4175	0.3975	0.42	0.4125	0.4	0.38	0.2275	0.2575	0.1775	0.2375	0.2325	0.2325	0.255	0.27
	29	80.8227	83.3333	84.9282	78.955	87.754	85.7242	93.2042	95.1816	0.792342	0.855959	0.81126	0.770649	0.798782	0.8044	0.885811	0.837093	1.485	1.44	1.42	1.52	1.3675	1.4	1.2875	1.2675	0.7525	0.72	0.76	0.7525	0.6875	0.6925	0.6425	0.5875	0.5275	0.5125	0.475	0.545	0.455	0.46	0.455	0.5075	0.4375	0.4175	0.415	0.465	0.46	0.4475	0.39	0.34
	30	124.352	121.831	122.144	117.65	123.077	115.945	116.516	120.907	1.31045	1.2113	1.17988	1.09641	1.20087	1.02916	1.07692	1.14656	0.965	0.985	0.9825	1.02	0.975	1.035	1.03	0.9925	0.4825	0.49	0.495	0.5075	0.4875	0.515	0.51	0.495	0.36	0.355	0.355	0.365	0.3775	0.36	0.37	0.365	0.2475	0.2675	0.2725	0.2875	0.2225	0.3125	0.2875	0.2625
	31	103.672	103.904	106.675	100.842	120.302	115.718	116.224	118.812	0.915493	0.897832	0.967528	0.871808	1.21588	1.17005	1.21361	1.20781	1.1575	1.155	1.125	1.19	0.9975	1.0375	1.0325	1.01	0.5775	0.5825	0.5675	0.5925	0.5	0.5075	0.515	0.505	0.435	0.41	0.4	0.3975	0.375	0.4	0.415	0.3525	0.2975	0.3375	0.322499	0.385	0.255	0.25	0.2075	0.295
	32	98.9695	97.9592	102.594	96.875	101.053	95.8271	95.4308	96.1959	0.955294	0.905703	0.950299	0.847138	0.997632	0.904809	0.928921	0.852047	1.2125	1.225	1.17	1.24	1.1875	1.2525	1.2575	1.2475	0.605	0.6125	0.595	0.64	0.5925	0.635	0.6325	0.62	0.43	0.4225	0.3975	0.4525	0.4375	0.45	0.4175	0.4425	0.3525	0.3875	0.36	0.305	0.3125	0.3575	0.4075	0.3825
	33	115.942	123.394	122.138	122.782	121.538	116.507	125.327	119.737	1.10783	1.23292	1.2187	1.21823	1.25472	1.21287	1.30963	1.23498	1.035	0.9725	0.9825	0.9775	0.9875	1.03	0.9575	1.0025	0.5175	0.485	0.4925	0.4825	0.5	0.5175	0.4775	0.51	0.37	0.3775	0.3375	0.385	0.375	0.3575	0.3725	0.3375	0.2825	0.235	0.305	0.225	0.23	0.3225	0.23	0.3175
			Missing data
[truncated: 56 more columns]

## Sheet: ESSS
Spatiotemporal parameters of gait during dual tasking (performance of a serial subtraction task) on even surface
	Participant no.	Cadence								Walking Speed								Stride Time								Step Time								Single Support								Double Support
		PRE				PO				PRE				PO				PRE				PO				PRE				PO				PRE				PO				PRE				PO
		1	2	3	4	1	2	3	4	1	2	3	4	1	2	3	4	1	2	3	4	1	2	3	4	1	2	3	4	1	2	3	4	1	2	3	4	1	2	3	4	1	2	3	4	1	2	3	4
Dance group	1	92.5849	86.2986	90.0566	95.0413	108.858	104.145	101.056	100.651	0.756379	0.742715	0.646713	0.84414	1.0983	1.0436	0.988245	1.02853	1.2975	1.3925	1.3325	1.265	1.1025	1.1525	1.1875	1.1925	0.67	0.67	0.6675	0.605	0.5575	0.5675	0.5975	0.5875	0.4275	0.485	0.405	0.4325	0.3875	0.42	0.425	0.43	0.4325	0.4325	0.5175	0.41	0.34	0.319999	0.3575	0.32
	2	103.238	103.45	100.418	103.035	110.86	113.017	112.152	108.6	1.05136	1.06729	1.0011	0.941803	1.20347	1.21543	1.16995	1.15093	1.1625	1.16	1.195	1.165	1.0825	1.0625	1.07	1.105	0.5875	0.5825	0.5975	0.5925	0.545	0.545	0.5325	0.555	0.4275	0.4425	0.43	0.4175	0.38875	0.3675	0.3875	0.3975	0.297501	0.2875	0.3375	0.335	0.30125	0.3175	0.3	0.3025
	3	76.9515	91.6364	76.171	84.9438	87.1284	87.3016	80.8227	88.246	0.418178	0.458767	0.312307	0.362905	0.372673	0.492228	0.505256	0.554028	1.56	1.31	1.5775	1.4175	1.3775	1.375	1.485	1.36	0.795	0.6675	0.759999	0.6675	0.6975	0.675001	0.7525	0.6725	0.455001	0.4075	0.405001	0.3675	0.4	0.435001	0.445	0.395	0.632499	0.465	0.797499	0.6825	0.5625	0.509999	0.565	0.562499
	4	92.139	93.2071	95.6236	99.7925	106.228	107.626	101.267	105.965	0.759442	0.773065	0.743101	0.805213	1.11576	1.16843	1.06045	1.11407	1.3025	1.2875	1.255	1.2025	1.13	1.115	1.185	1.1325	0.6575	0.64	0.6225	0.6025	0.555	0.555	0.59	0.57	0.4325	0.415	0.42	0.395	0.4025	0.3925	0.44	0.3875	0.42	0.462501	0.4225	0.42	0.3225	0.335	0.3125	0.365
	5	92.1336	97.1676	104.161	98.7671	112.957	112.418	114.899	113.208	0.718152	0.709115	0.796808	0.740405	0.975222	0.972163	1.03429	1.00056	1.3025	1.235	1.1525	1.215	1.0625	1.0675	1.045	1.06	0.655	0.615	0.5875	0.61	0.5375	0.53	0.51	0.53	0.4325	0.4375	0.3875	0.425	0.35	0.38	0.4025	0.3925	0.415	0.3725	0.3875	0.3775	0.355	0.3175	0.2425	0.28
	6	84.2364	90.0719	84.8431	88.5061	95.4731	103.676	86.6709	94.6749	0.399733	0.463967	0.468502	0.470641	0.574768	0.555399	0.356266	0.564307	1.425	1.3325	1.4225	1.3575	1.2575	1.1575	1.385	1.2675	0.725001	0.6575	0.765	0.655	0.6425	0.5825	0.705	0.635	0.415	0.42	0.41	0.389999	0.379999	0.3425	0.35	0.3825	0.584999	0.515	0.572501	0.59	0.46	0.4775	0.705	0.4925
	7	123.4	119.114	116.53	113.552	121.212	119.406	119.406	118.238	1.13448	1.03197	0.992574	0.812094	0.990482	0.982721	0.985467	0.925952	0.9725	1.0075	1.03	1.0575	0.99	1.005	1.005	1.015	0.49	0.5	0.5075	0.5425	0.495	0.505	0.505	0.5125	0.355	0.37	0.3925	0.3375	0.335	0.365	0.367499	0.3375	0.2475	0.275	0.2375	0.3675	0.3175	0.2775	0.2675	0.335
	8	114.02	107.658	116.789	111.918	111.111	111.37	116.224	115.114	1.18708	1.13339	1.1608	1.13993	1.09946	1.11336	1.19292	1.17321	1.0525	1.115	1.0275	1.0725	1.08	1.0775	1.0325	1.0425	0.53	0.5675	0.515	0.5275	0.54	0.54	0.5175	0.5175	0.3875	0.3925	0.385	0.3975	0.395	0.3975	0.385	0.36	0.275	0.285	0.2675	0.27	0.295	0.2675	0.255	0.3175
	9	80.9191	76.6969	84.8438	77.4202	92.6641	83.1891	80.4196	77.5787	0.5515	0.499065	0.55672	0.553007	0.609405	0.524937	0.467441	0.433244	1.485	1.565	1.415	1.55	1.295	1.4425	1.495	1.5475	0.715	0.795	0.7225	0.7775	0.6475	0.7225	0.78	0.789999	0.41	0.435	0.4	0.4425	0.405	0.4225	0.4175	0.4125	0.6625	0.6875	0.605	0.67	0.4725	0.595	0.655	0.7175
	10	109.093	117.36	122.138	115.942	127.322	127.429	125.334	120.907	0.766112	0.878884	0.973887	1.0955	1.13478	1.15028	1.13984	0.990631	1.1	1.0225	0.9825	1.035	0.9425	0.9425	0.9575	0.9925	0.5475	0.51	0.4925	0.5175	0.47	0.4575	0.475	0.4975	0.345	0.335	0.3275	0.37	0.34	0.365	0.3575	0.35	0.4225	0.35	0.3025	0.28	0.2575	0.2225	0.2425	0.285
	11	101.948	76.4611	95.1334	96.7884	80.5487	91.4555	97.5626	96.0553	0.504166	0.454124	0.365391	0.449696	0.546474	0.580736	0.656647	0.542282	1.1775	1.57	1.2625	1.24	1.4975	1.3125	1.23	1.25	0.6	0.77	0.65	0.6275	0.695	0.645	0.6175	0.61	0.3875	0.4825	0.3325	0.3125	0.465	0.3825	0.3875	0.35	0.3975	0.637499	0.595	0.599999	0.615	0.5375	0.4525	0.5625
	12	90.7635	84.4736	83.7719	82.4986	95.4278	88.8585	76.5486	94.4078	0.809273	0.758437	0.725655	0.683025	0.806438	0.714867	0.645644	0.878735	1.3225	1.4225	1.4325	1.455	1.2575	1.3525	1.5725	1.2725	0.6725	0.685	0.7125	0.74	0.6275	0.7025	0.7425	0.615	0.4575	0.5375	0.4775	0.5075	0.4175	0.455	0.575	0.3975	0.3975	0.4025	0.485	0.445	0.4375	0.3975	0.465	0.4775
	13	82.6183	69.1649	73.507	73.1735	107.145	111.889	108.597	109.34	0.740406	0.57784	0.666356	0.656034	1.10467	1.20209	1.13956	1.13869	1.4525	1.735	1.6325	1.64	1.12	1.0725	1.105	1.0975	0.7225	0.87	0.815001	0.825	0.5575	0.535	0.5525	0.55	0.51	0.637499	0.5825	0.5775	0.4175	0.38	0.375	0.4175	0.435001	0.477501	0.465	0.4725	0.28	0.3125	0.35	0.2675
	14	92.309	92.1308	74.4402	89.7224	89.3882	101.711	93.9367	85.4265	0.848248	0.861235	0.580188	0.787121	0.799384	0.933881	0.862135	0.672841	1.3	1.3025	1.6125	1.3375	1.3425	1.18	1.2775	1.405	0.647501	0.65	0.7925	0.665	0.6675	0.5825	0.6425	0.7125	0.472499	0.4575	0.54	0.4675	0.4525	0.4375	0.425	0.4175	0.342501	0.395	0.5575	0.394999	0.44	0.3275	0.427501	0.5725
	15	95.1962	86.8132	97.7698	92.9021	107.143	101.933	111.977	109.409	0.517042	0.476933	0.579353	0.507647	0.684866	0.634097	0.659444	0.705655	1.265	1.3825	1.2275	1.2925	1.12	1.1775	1.075	1.0975	0.669999	0.7	0.6075	0.63	0.56	0.5975	0.5075	0.535	0.4025	0.46	0.405	0.4125	0.425	0.4125	0.3825	0.43	0.447499	0.48	0.442499	0.4875	0.2675	0.33	0.3425	0.26
	16	100.209	89.9494	100.002	85.1332	109.344	111.121	103.898	110.608	0.849751	0.768652	0.867578	0.719148	1.19572	1.2129	1.01223	1.18073	1.1975	1.335	1.2	1.41	1.0975	1.08	1.155	1.085	0.5975	0.685	0.6025	0.6925	0.545	0.545	0.58	0.5375	0.4425	0.445	0.4225	0.492499	0.3875	0.3625	0.4375	0.365	0.3375	0.402501	0.367499	0.4475	0.3225	0.345	0.28	0.3475
	17	98.3673	105.778	103.035	101.267	89.3932	92.5134	86.1762	94.8854	0.833519	0.911064	0.809642	0.942567	0.842801	0.747286	0.73856	0.853904	1.22	1.135	1.165	1.185	1.3425	1.2975	1.3925	1.265	0.615	0.58	0.5925	0.59	0.665	0.66	0.6975	0.6225	0.415	0.375	0.455	0.395	0.4625	0.4025	0.465	0.39	0.38	0.375	0.2775	0.3775	0.42	0.4825	0.46	0.48
Control group	18	103.226	108.606	107.162	104.803	99.1803	93.2464	96.4104	89.5572	0.915582	1.0064	0.969	0.963798	0.879161	0.835679	0.849572	0.821903	1.1625	1.105	1.12	1.145	1.21	1.2875	1.245	1.34	0.58	0.5475	0.5525	0.5725	0.6	0.63	0.6125	0.665	0.4275	0.41	0.4175	0.4475	0.46	0.5	0.4575	0.45	0.305	0.28	0.29	0.2475	0.302501	0.29	0.3425	0.4275
	19	96.5893	97.3635	99.7958	96.0554	96.1928	99.8133	98.3623	96.1959	0.959326	0.950693	1.01293	0.943995	0.839223	0.914759	0.88282	0.81843	1.2425	1.2325	1.2025	1.25	1.2475	1.2025	1.22	1.2475	0.6275	0.6175	0.5975	0.61	0.625	0.5925	0.6075	0.62	0.4325	0.46	0.43	0.4875	0.43	0.395	0.39	0.4125	0.347499	0.32	0.3475	0.3025	0.4025	0.395	0.4325	0.425
	20	101.282	102.796	95.6236	92.309	103.676	109.243	108.858	98.573	0.821712	0.884992	0.835334	0.774662	0.95551	1.06872	1.04958	0.85256	1.185	1.1675	1.255	1.3	1.1575	1.0985	1.1025	1.2175	0.6	0.59	0.6325	0.6525	0.5825	0.546	0.545	0.615	0.4175	0.43	0.445	0.46	0.4275	0.4375	0.435	0.4125	0.360001	0.3075	0.32	0.3875	0.305001	0.235	0.2425	0.3725
	21	118.812	111.417	120.003	118.525	127.343	122.138	123.394	117.942	1.13151	0.982407	1.16308	1.16695	1.25288	1.22191	1.20204	1.16709	1.01	1.0775	1	1.0125	0.9425	0.9825	0.9725	1.0175	0.505	0.55	0.5025	0.5025	0.465	0.4925	0.4875	0.5125	0.3625	0.3925	0.37	0.37	0.3625	0.365	0.3675	0.37	0.285	0.3025	0.26	0.2775	0.2375	0.2575	0.25	0.275
	22	92.4859	95.8118	92.1336	98.7721	89.5722	87.4807	89.8927	88.4125	0.984696	1.04087	0.973539	1.07274	0.921672	0.914571	0.981597	0.911461	1.2975	1.2525	1.3025	1.215	1.34	1.3725	1.335	1.3575	0.6475	0.6225	0.6475	0.6125	0.66	0.67	0.6725	0.67	0.445	0.4375	0.485	0.4575	0.48625	0.5125	0.416875	0.48625	0.4	0.38	0.345	0.33	0.37375	0.395	0.453125	0.40375
	23	96.5986	94.303	92.8437	96.1959	93.7729	89.735	96.7884	96.9317	0.637954	0.61182	0.51479	0.609457	0.475422	0.399778	0.511896	0.550067	1.2425	1.2725	1.2925	1.2475	1.28	1.3375	1.24	1.24	0.63	0.635	0.645	0.6275	0.63	0.66	0.6125	0.595	0.370001	0.3275	0.3625	0.37	0.3425	0.355	0.3325	0.35	0.497499	0.5975	0.585001	0.4975	0.575	0.63	0.572499	0.54
	24	108.911	101.911	109.093	108.889	102.684	102.129	103.711	93.5847	0.893298	0.815305	0.845323	0.940773	0.787796	0.823219	0.830836	0.684446	1.1025	1.1775	1.1	1.1025	1.17	1.175	1.1575	1.2825	0.565	0.5875	0.5525	0.5625	0.605	0.59	0.59	0.6325	0.37	0.3875	0.345	0.3375	0.3925	0.36	0.395	0.41	0.345	0.3875	0.3875	0.385	0.3725	0.44	0.37	0.48
	25	93.5676	105.961	100.213	100.282	92.6765	93.977	92.309	94.1408	0.814249	1.10513	0.992263	0.988873	0.883032	0.885157	0.831026	0.882912	1.2825	1.1325	1.1975	1.1975	1.295	1.2775	1.3	1.275	0.6425	0.565	0.595	0.5825	0.655	0.625	0.6525	0.6475	0.435	0.41	0.4475	0.4325	0.46	0.4475	0.4325	0.4425	0.415	0.3025	0.304999	0.345	0.3625	0.3975	0.4125	0.3775
	26	103.479	107.988	107.151	104.122	111.889	106.435	107.151	110.599	0.864274	0.934674	0.926306	0.877715	0.934848	1.00768	0.977602	1.00057	1.16	1.1125	1.12	1.1525	1.0725	1.1275	1.12	1.085	0.57	0.5375	0.565	0.575	0.535	0.56	0.555	0.5425	0.44	0.4375	0.4375	0.4075	0.415	0.41	0.43	0.4075	0.295	0.265	0.265	0.325	0.2475	0.31	0.27	0.2675
	27	117.173	121.526	120.945	125.013	115.387	111.889	119.737	120.308	0.740298	0.787985	0.814217	0.837215	0.694659	0.708749	0.779002	0.818626	1.025	0.9875	0.9925	0.96	1.04	1.0725	1.0025	0.9975	0.5275	0.49	0.505	0.485	0.5175	0.5375	0.51	0.495	0.3125	0.3125	0.3275	0.3175	0.33	0.35	0.32	0.335	0.3875	0.355	0.3325	0.33	0.389999	0.375	0.3575	0.32
	28	114.288	114.565	112.413	109.887	109.344	111.889	107.383	106.197	1.25652	1.25172	1.24879	1.17701	1.16406	1.21522	1.13618	1.1383	1.05	1.0475	1.0675	1.0925	1.0975	1.0725	1.1175	1.13	0.5275	0.52	0.5325	0.5575	0.5525	0.535	0.56	0.5625	0.385	0.4375	0.42	0.4175	0.4075	0.3925	0.435	0.4175	0.28	0.18	0.2275	0.2475	0.285	0.2975	0.2475	0.3025
	29	85.1075	77.4202	83.6121	81.975	89.4553	90.3073	88.967	89.3688	0.742896	0.728263	0.801675	0.764942	0.797129	0.860804	0.8864	0.877601	1.41	1.55	1.4375	1.47	1.3425	1.33	1.35	1.345	0.7025	0.7775	0.7475	0.7825	0.6525	0.685	0.695	0.645	0.48	0.5225	0.4725	0.455	0.47	0.415	0.4925	0.43	0.49	0.507501	0.415	0.5	0.440001	0.46	0.3475	0.48
	30	98.9895	101.697	102.632	98.1632	103.456	104.811	103.45	96.2577	0.767309	0.830139	0.892439	0.905569	0.874998	0.903238	0.840807	0.767875	1.2125	1.18	1.17	1.2225	1.16	1.145	1.16	1.2475	0.615	0.5875	0.6	0.615	0.585	0.5675	0.5775	0.6075	0.4	0.3875	0.395	0.4075	0.41	0.4125	0.39	0.4225	0.4175	0.4025	0.37	0.4025	0.34	0.3175	0.37	0.42
	31	85.7242	78.2057	83.4845	81.2204	97.7601	97.7796	103.45	96.2114	0.579018	0.560777	0.665312	0.605368	0.862864	0.861939	0.955732	0.806688	1.4	1.535	1.4375	1.4775	1.2275	1.2275	1.16	1.2475	0.6925	0.7825	0.7125	0.7425	0.6125	0.605	0.5825	0.615	0.4625	0.4825	0.4875	0.485	0.415	0.435	0.445	0.4875	0.497499	0.56	0.469999	0.49	0.41	0.355	0.275	0.3025
	32	94.1408	88.24	97.7796	100.213	92.3952	93.8201	84.9773	94.6749	0.805905	0.739834	0.776083	0.786515	0.813763	0.849385	0.759313	0.852194	1.275	1.36	1.2275	1.1975	1.3	1.28	1.4125	1.2675	0.6275	0.685	0.605	0.6025	0.63	0.6575	0.695	0.635	0.465	0.4325	0.4075	0.397501	0.4375	0.3975	0.4975	0.415	0.375	0.48	0.422499	0.405	0.4725	0.4575	0.4375	0.4275
	33	113.218	118.519	111.918	120.32	111.132	112.676	115.124	112.15	1.00873	1.15519	1.07347	1.17193	1.0084	1.06184	1.10119	1.05135	1.06	1.0125	1.0725	0.9975	1.08	1.065	1.0425	1.07	0.535	0.5075	0.5275	0.505	0.5325	0.5325	0.515	0.535	0.385	0.36	0.3825	0.38	0.385	0.355	0.375	0.3725	0.285	0.295	0.305	0.2525	0.3275	0.355	0.2825	0.32
			Missing data
[truncated: 56 more columns]

## Sheet: ESVF
Spatiotemporal parameters of gait during dual tasking (performance of a verbal fluency task) on even surface
	Participant no.	Cadence								Walking Speed								Stride Time								Step Time								Single Support								Double Support
		PRE				PO				PRE				PO				PRE				PO				PRE				PO				PRE				PO				PRE				PO
		1	2	3	4	1	2	3	4	1	2	3	4	1	2	3	4	1	2	3	4	1	2	3	4	1	2	3	4	1	2	3	4	1	2	3	4	1	2	3	4	1	2	3	4	1	2	3	4
Dance group	1	94.4941	84.8099	84.3588	84.0942	89.0566	90.9143	92.0026	93.977	0.874012	0.729743	0.706022	0.68742	0.86284	0.830043	0.788803	0.871408	1.27	1.415	1.4225	1.4275	1.3475	1.32	1.305	1.2775	0.63	0.7125	0.71	0.7	0.677499	0.665	0.6375	0.6525	0.3875	0.492499	0.5075	0.47	0.445	0.43	0.4575	0.429999	0.48	0.4475	0.435001	0.485	0.46	0.4325	0.4325	0.4175
	2	103.904	104.636	108.366	109.386	107.623	107.396	107.388	111.149	1.04268	1.03019	1.13648	1.19767	1.13311	1.14161	1.10927	1.16945	1.155	1.1475	1.1075	1.0975	1.115	1.1175	1.1175	1.08	0.5825	0.5875	0.56	0.5375	0.5575	0.565	0.5625	0.55	0.42	0.4075	0.425	0.415	0.4	0.3925	0.4	0.3625	0.3075	0.3275	0.26	0.27	0.325	0.3225	0.3175	0.3525
	3	85.3547	89.9899	94.0923	91.6084	92.5024	97.6191	95.8271	102.48	0.4515	0.57276	0.598089	0.520477	0.5964	0.585538	0.599855	0.564476	1.4075	1.335	1.2775	1.31	1.2975	1.23	1.2525	1.1725	0.679999	0.645	0.6125	0.65	0.64	0.63	0.635	0.565	0.4075	0.425	0.39	0.38	0.4075	0.41	0.3875	0.3475	0.615	0.495	0.5	0.554999	0.4775	0.4075	0.4725	0.4925
	4	100.928	100.84	100.847	103.012	105.735	109.845	107.879	107.145	0.882424	0.856266	0.817551	0.902019	1.16831	1.18479	1.15593	1.15724	1.19	1.19	1.19	1.165	1.135	1.0925	1.1125	1.12	0.5775	0.595	0.59	0.5775	0.5625	0.5425	0.55	0.5625	0.395	0.4275	0.4075	0.4125	0.4075	0.4	0.4025	0.3975	0.4175	0.3475	0.39	0.347499	0.3125	0.3	0.3075	0.33
	5	96.7884	100.869	101.915	102.129	114.612	117.942	111.149	111.114	0.743675	0.798944	0.773114	0.74627	1.03767	1.02965	0.973011	0.947165	1.24	1.19	1.1775	1.175	1.0475	1.0175	1.08	1.08	0.6125	0.605	0.585	0.585	0.5125	0.505	0.55	0.5375	0.3975	0.39	0.3875	0.405	0.3775	0.3675	0.3725	0.39	0.44	0.395	0.3825	0.38	0.3075	0.295	0.3075	0.32
	6	84.9339	81.5337	81.8118	89.7199	106.905	100.085	102.566	104.811	0.403254	0.414996	0.431337	0.600113	0.663062	0.553778	0.678468	0.722884	1.415	1.4725	1.4675	1.3375	1.1225	1.2	1.17	1.145	0.68	0.72	0.7175	0.67	0.560001	0.6175	0.5825	0.5775	0.4425	0.4	0.475	0.4775	0.37	0.3725	0.31	0.3575	0.532501	0.6925	0.565001	0.3925	0.37	0.455	0.535	0.4025
	7	119.406	112.947	111.638	112.428	119.702	118.238	117.076	117.076	0.971535	0.832485	0.819028	0.821737	0.991525	0.976773	0.969628	0.960579	1.005	1.0625	1.075	1.0675	1.0025	1.015	1.025	1.025	0.5	0.5275	0.5325	0.54	0.5	0.5125	0.51	0.51	0.3775	0.345	0.3975	0.3575	0.34	0.3525	0.3375	0.345	0.26	0.3875	0.295	0.35	0.32	0.31	0.355	0.335
	8	109.84	103.097	108.844	110.129	113.248	114.565	115.679	115.942	1.03744	0.996417	1.03175	1.08774	1.13223	1.16245	1.17794	1.19771	1.0925	1.165	1.1025	1.09	1.06	1.0475	1.0375	1.035	0.5475	0.565	0.5525	0.535	0.52	0.5275	0.5125	0.5175	0.41	0.435	0.4	0.4	0.3975	0.3875	0.3775	0.37	0.2825	0.295	0.3025	0.295	0.28	0.2675	0.29	0.287501
	9	80.4202	81.6478			89.0566	86.9577	79.3495	90.566	0.580946	0.547512			0.604715	0.634243	0.586434	0.684827	1.4925	1.47			1.3475	1.38	1.5125	1.325	0.735	0.725			0.6775	0.6875	0.7475	0.6625	0.4475	0.4425			0.43	0.4125	0.4625	0.4225	0.6	0.59			0.495	0.5675	0.58	0.475
	10	122.769	111.628	117.366	115.428	120.03	120.907	112.172	126.33	0.939412	0.813275	0.904787	0.882977	0.906532	0.936057	0.874602	1.0476	0.9775	1.075	1.0225	1.04	1.0025	0.9925	1.07	0.95	0.4925	0.5375	0.5075	0.51	0.475	0.4975	0.5425	0.47	0.3675	0.3775	0.4025	0.3875	0.367499	0.36	0.39	0.3475	0.2525	0.314999	0.245	0.2875	0.2825	0.2875	0.2775	0.2625
	11	90.2268	89.0566	92.9021	96.0753	99.3893	91.6685	90.5712	103.754	0.558299	0.480353	0.528779	0.53148	0.577303	0.356179	0.571947	0.602847	1.33	1.3475	1.2925	1.25	1.2075	1.31	1.325	1.1575	0.662501	0.67	0.6625	0.6425	0.61	0.6725	0.6575	0.5625	0.385	0.3675	0.3875	0.4125	0.345	0.365	0.385	0.3825	0.560001	0.615001	0.5	0.444999	0.5125	0.5875	0.5775	0.407499
	12	83.7699	81.1265	75.3549	75.2381	94.8675	93.5676	83.7903	93.0247	0.743915	0.711499	0.659314	0.642059	0.848722	0.855393	0.752781	0.805967	1.4325	1.48	1.5925	1.595	1.265	1.2825	1.4325	1.29	0.7175	0.7225	0.7925	0.8025	0.6275	0.64	0.7275	0.6475	0.48	0.515	0.57	0.58	0.4275	0.5075	0.43	0.4575	0.452499	0.5	0.4625	0.45	0.4	0.3025	0.54	0.395
	13	79.2632	93.3867	100.629	92.7318	112.678	109.845	108.597	111.37	0.751988	0.900535	0.97842	0.904682	1.23602	1.20129	1.13835	1.20491	1.515	1.285	1.1925	1.295	1.065	1.0925	1.105	1.0775	0.737499	0.64	0.595	0.63	0.529999	0.5425	0.5525	0.5375	0.5325	0.4475	0.4375	0.5075	0.397501	0.4075	0.39	0.3925	0.47	0.3925	0.3275	0.3025	0.27	0.28	0.3225	0.295
	14	90.9091	79.4016	70.9136	78.9611	94.6837	98.5664	92.6696	98.1599	0.803748	0.70876	0.579087	0.703243	0.890524	0.963428	0.850022	0.907258	1.32	1.5125	1.6925	1.52	1.2675	1.2175	1.295	1.2225	0.66	0.735	0.8575	0.75	0.6275	0.605	0.6425	0.61	0.47	0.5075	0.56	0.5375	0.455001	0.415	0.45	0.4625	0.379999	0.52	0.55	0.4525	0.365	0.375	0.405001	0.3075
	15	82.4203	81.5225	83.9325	98.5729	99.6126	101.988	97.6191	97.3666	0.443676	0.412126	0.454079	0.475034	0.639824	0.69716	0.624084	0.677278	1.4575	1.4725	1.43	1.2175	1.205	1.1775	1.23	1.2325	0.7525	0.75	0.705	0.615001	0.6125	0.5725	0.6	0.62	0.455	0.505	0.425	0.3725	0.3675	0.395	0.38	0.405	0.532501	0.4575	0.5675	0.435001	0.455001	0.3625	0.475	0.415
	16	90.9143	91.1213	92.4887	92.5271	108.6	108.108	107.643	107.632	0.79163	0.807836	0.846692	0.796607	1.14891	1.1345	1.13548	1.10956	1.32	1.3175	1.2975	1.2975	1.105	1.11	1.115	1.115	0.655	0.6725	0.645	0.6625	0.555	0.555	0.55	0.5625	0.47	0.455	0.475001	0.4475	0.375	0.4025	0.3875	0.4	0.41	0.3925	0.355	0.38	0.3475	0.3175	0.345	0.3225
	17	109.868	111.894	106.918	105.965	101.697	105.281	106.431	105.073	0.980016	1.08035	0.972734	0.915728	0.900662	0.904951	0.945493	0.880679	1.0925	1.0725	1.1225	1.1325	1.18	1.14	1.1275	1.1425	0.5375	0.5325	0.555	0.5625	0.5875	0.5775	0.565	0.56	0.3775	0.39	0.3875	0.3775	0.41	0.3325	0.3525	0.37	0.345	0.295	0.3575	0.4	0.365	0.4625	0.4125	0.4175
Control group	18	109.84	106.197	105.745	97.7796	105.265	100.842	105.272	98.7721	1.01459	1.00848	0.983792	0.900775	0.975574	0.947203	0.989837	0.969365	1.0925	1.13	1.135	1.2275	1.14	1.19	1.14	1.215	0.5475	0.5625	0.575	0.605	0.5675	0.5975	0.575	0.6025	0.4075	0.42	0.4275	0.4475	0.4275	0.4175	0.4325	0.465	0.285	0.2875	0.2725	0.33	0.2875	0.335	0.275	0.27
	19	101.447	97.4116	95.1334	92.0026	95.0588	99.2346	97.6191	96.3996	1.00061	0.991011	0.921384	0.8426	0.917395	0.950273	0.903483	0.933825	1.185	1.2325	1.2625	1.305	1.2625	1.21	1.23	1.245	0.6175	0.6025	0.6125	0.6675	0.625	0.59	0.63	0.615	0.445	0.4825	0.5025	0.455	0.445	0.4425	0.395	0.4075	0.28	0.29	0.305	0.375	0.375	0.34	0.399999	0.435
	20	112.679	107.626	100.244	100.244	114.856	115.014	112.942	108.352	1.02298	0.894405	0.855552	0.855552	1.07937	1.15022	0.99107	0.967524	1.065	1.115	1.1975	1.1975	1.045	1.0435	1.0625	1.1075	0.535	0.555	0.61	0.61	0.53	0.528	0.53	0.555	0.35	0.405	0.415	0.415	0.38	0.423	0.4	0.42	0.3425	0.32	0.355	0.355	0.2775	0.1945	0.285	0.2875
	21	116.516	107.145	116.507	119.72	122.176	122.452	126.65	124.052	1.14635	0.913961	1.0873	1.1538	1.14169	1.24567	1.23538	1.2147	1.03	1.12	1.03	1.0025	0.9825	0.98	0.9475	0.9675	0.52	0.5575	0.5175	0.5075	0.5	0.4925	0.4725	0.49	0.3825	0.4	0.3925	0.36	0.365	0.375	0.365	0.37	0.2625	0.33	0.26	0.275	0.2525	0.2375	0.235	0.235
	22	92.6655	92.5024	89.8889	91.0846	88.5609	84.6774	84.9688	85.8701	0.959801	0.992976	0.973822	0.974296	0.869651	0.818036	0.838337	0.84647	1.295	1.2975	1.335	1.3175	1.355	1.4175	1.4125	1.3975	0.645	0.6575	0.67	0.655	0.6775	0.72	0.6975	0.695	0.465	0.4925	0.435	0.4975	0.463125	0.4725	0.495	0.455	0.3725	0.335	0.4225	0.3375	0.424375	0.4625	0.4425	0.495
	23	101.273	98.9796	99.6126	96.1959	90.0718	97.3635	93.5676	95.2396	0.644732	0.668055	0.606133	0.595481	0.488792	0.543011	0.460075	0.42406	1.185	1.2125	1.205	1.2475	1.3325	1.2325	1.2825	1.26	0.5975	0.6125	0.6125	0.62	0.6575	0.6175	0.642501	0.6325	0.3325	0.35	0.325	0.33	0.362499	0.3375	0.365	0.3375	0.52	0.492501	0.542501	0.5775	0.6125	0.560001	0.5775	0.585
	24	108.606	95.6236	105.281	97.9063	99.1886	109.868	101.064	106.918	0.892925	0.728797	0.844139	0.745048	0.821003	0.902514	0.798005	0.875228	1.105	1.255	1.14	1.2275	1.21	1.0925	1.1875	1.1225	0.5575	0.6225	0.5625	0.59	0.5975	0.555	0.6	0.5675	0.3825	0.41	0.372499	0.4225	0.3675	0.3775	0.345	0.37	0.3225	0.44	0.3875	0.425	0.46	0.3325	0.485	0.3775
	25	105.973	101.711	107.87	106.443	96.5893	101.089	91.9662	99.865	1.08725	1.06303	1.13854	1.14262	0.999583	1.06699	0.860451	0.997208	1.1325	1.18	1.1125	1.1275	1.2425	1.1875	1.305	1.2025	0.56	0.5825	0.56	0.57	0.6275	0.5825	0.645	0.585	0.4275	0.415	0.405	0.4125	0.42	0.4475	0.4	0.445	0.299999	0.34	0.3075	0.2875	0.3775	0.3125	0.4975	0.31
	26	105.272	92.5024	102.45	93.5676	89.2206	99.3827	97.0588	101.711	0.814669	0.761634	0.806648	0.731573	0.650535	0.768354	0.697129	0.74926	1.14	1.2975	1.1725	1.2825	1.345	1.2075	1.2375	1.18	0.565	0.6575	0.5675	0.6425	0.67	0.6	0.6375	0.5975	0.405	0.4825	0.4275	0.445	0.4725	0.44	0.41	0.405	0.36	0.3325	0.345	0.38	0.4	0.345	0.415	0.3575
	27	121.831	118.525	111.111	123.08	112.942	106.456	102.144		0.86361	0.777727	0.778957	0.817568	0.666284	0.637919	0.607536		0.985	1.0125	1.08	0.975	1.0625	1.1275	1.175	0	0.49	0.51	0.54	0.485	0.53	0.555	0.595	0	0.32	0.3175	0.355	0.3	0.37	0.3575	0.39	0	0.3325	0.3675	0.355	0.365	0.325001	0.4075	0.38	0
	28	113.768	111.631	115.385	117.366	103.928	105.961	106.969	109.093	1.25848	1.24425	1.29457	1.29134	1.05943	1.13081	1.11796	1.19657	1.055	1.075	1.04	1.0225	1.155	1.1325	1.1225	1.1	0.535	0.54	0.52	0.5075	0.5875	0.565	0.575	0.5475	0.4025	0.3825	0.395	0.3975	0.41	0.425	0.4175	0.425	0.235	0.2925	0.25	0.24	0.3125	0.2825	0.275	0.2475
	29	80.1746	75.4785	85.9008	86.8064	83.3453	85.8811	86.8632	96.6456	0.727638	0.756305	0.799939	0.706122	0.749823	0.855724	0.840063	0.862812	1.5	1.59	1.3975	1.3825	1.4425	1.3975	1.3825	1.2425	0.715	0.802499	0.7125	0.6975	0.69	0.69	0.6725	0.605	0.53	0.507499	0.47	0.4125	0.525	0.4975	0.4825	0.4275	0.4675	0.5525	0.43	0.5375	0.4525	0.395	0.4525	0.38
	30	101.282	99.1753	93.8015	101.711	103.45	98.1599	89.0909	94.8632	0.854677	0.757235	0.670801	0.871047	0.87102	0.830316	0.624075	0.736447	1.185	1.21	1.28	1.18	1.16	1.2225	1.3475	1.265	0.6	0.6025	0.625	0.5825	0.5775	0.61	0.6875	0.635	0.42	0.3625	0.4275	0.385	0.38	0.4075	0.4125	0.41	0.33	0.48	0.4475	0.4175	0.405	0.3875	0.515	0.4325
	31	82.3388	71.1111	76.4828	83.7719	110.62	113.744	104.811	108.357	0.517213	0.457631	0.471032	0.590174	1.03857	1.13502	0.968321	0.990366	1.4575	1.69	1.57	1.4325	1.085	1.055	1.145	1.1075	0.7225	0.8125	0.765	0.7125	0.549999	0.5275	0.5675	0.5575	0.480001	0.53	0.54	0.49	0.415	0.3825	0.42	0.4325	0.539999	0.6425	0.514999	0.4425	0.247499	0.2975	0.3075	0.2525
	32	92.5024	95.8179	88.7322	89.7576	87.2831	92.32	92.3952	91.256	0.739991	0.826369	0.712783	0.774471	0.786817	0.821641	0.794563	0.725202	1.2975	1.2525	1.3525	1.3375	1.375	1.3	1.3	1.315	0.6575	0.62	0.67	0.6825	0.68	0.6425	0.63	0.655	0.445	0.4175	0.475	0.4375	0.4025	0.4425	0.395	0.43	0.4125	0.4175	0.4	0.4325	0.569999	0.43	0.5025	0.4575
	33	109.598	111.65	110.602	112.942	113.481	110.35	118.227	115.663	0.964455	1.00968	0.996915	1.05273	1.14594	1.07107	1.13746	1.133	1.095	1.075	1.085	1.0625	1.0575	1.0875	1.015	1.0375	0.5425	0.545	0.545	0.53	0.525	0.54	0.5075	0.52	0.3925	0.4075	0.385	0.4025	0.3875	0.369999	0.3425	0.385	0.315001	0.2675	0.2975	0.2725	0.29	0.342501	0.3375	0.2675
			Missing data
[truncated: 56 more columns]

## Sheet: UENW
Spatiotemporal parameters of gait during regular walking on uneven surface
	Participant no.	Cadence								Walking Speed								Stride Time								Step Time								Single Support								Double Support
		PRE				PO				PRE				PO				PRE				PO				PRE				PO				PRE				PO				PRE				PO
		1	2	3	4	1	2	3	4	1	2	3	4	1	2	3	4	1	2	3	4	1	2	3	4	1	2	3	4	1	2	3	4	1	2	3	4	1	2	3	4	1	2	3	4	1	2	3	4
Dance group	1	69.768	71.6577	73.9601	80.1355	107.383	109.845	110.094	110.112	0.500213	0.455005	0.544148	0.569422	1.37484	1.20453	1.27067	1.20364	1.72	1.675	1.6225	1.4975	1.1175	1.0925	1.0925	1.09	0.8575	0.825	0.8125	0.7525	0.56	0.5425	0.5725	0.5525	0.6175	0.6725	0.5	0.5675	0.3925	0.45	0.455	0.385	0.48	0.31	0.617501	0.395	0.29	0.18	0.1575	0.3325
	2	93.4078	92.2287	92.6987	86.8064	105.272	100.262	102.822	97.7925	0.887101	0.813975	0.861403	0.826548	1.07638	0.893722	0.956261	0.951844	1.285	1.3025	1.295	1.3825	1.14	1.1975	1.1675	1.2275	0.6525	0.63	0.635	0.685	0.575	0.585	0.5725	0.6025	0.46	0.52	0.51	0.53	0.4525	0.45	0.435	0.4875	0.3775	0.265	0.315	0.305	0.2375	0.325	0.315	0.28
	3	90.9561	104.126	85.7241	127.006	101.724	106.431	109.344	111.37	0.522353	0.550834	0.525311	0.654907	0.699297	0.79015	0.826527	0.838526	1.32	1.1525	1.4	0.95	1.18	1.1275	1.0975	1.0775	0.674999	0.572499	0.7075	0.51	0.58	0.565	0.5525	0.5375	0.4225	0.3775	0.485	0.355	0.4125	0.4325	0.4225	0.41	0.4325	0.4125	0.42	0.1775	0.35	0.2725	0.29	0.26
	4	96.5799	93.5268	94.5117	90.4034	96.8135	100.062	98.5961	96.1959	0.939288	0.834834	0.83535	0.845534	1.09411	1.08093	1.01395	0.983867	1.2425	1.285	1.27	1.3275	1.24	1.2	1.2175	1.2475	0.62	0.6175	0.645	0.6575	0.6325	0.585	0.5975	0.62	0.465	0.4925	0.4525	0.48	0.46	0.4925	0.485	0.4575	0.305	0.3225	0.3175	0.3725	0.31	0.232499	0.2825	0.32
	5	93.5762	88.5802	97.0014	91.7947	104.35	102.784	108.366	102.357	0.770556	0.753885	0.662824	0.71539	0.984695	0.946712	0.991871	0.941145	1.2825	1.355	1.24	1.3075	1.15	1.1675	1.1075	1.1725	0.6475	0.6875	0.65	0.645	0.5775	0.5825	0.5475	0.5925	0.4425	0.53	0.37	0.515	0.45	0.4325	0.4625	0.46	0.385	0.265	0.452501	0.31	0.2475	0.2925	0.185	0.2525
	6	75.6328	80.5596	97.8281	91.4451	83.4845	98.563	96.5799	90.1099	0.319307	0.398384	0.49032	0.462209	0.436237	0.645614	0.550134	0.542773	1.5875	1.49	1.2275	1.315	1.4375	1.2175	1.2425	1.3325	0.8125	0.7575	0.63	0.6875	0.7125	0.61	0.6225	0.6825	0.35	0.3925	0.3725	0.36	0.4525	0.3725	0.4125	0.3425	0.877501	0.675001	0.46	0.565001	0.5375	0.4475	0.434999	0.6175
	7	119.51	117.876	122.477	113.476	122.449	117.942	119.406	116.789	1.02663	1.02908	1.09127	1.00459	1.1153	1.10847	1.06487	1.04198	1.005	1.02	0.98	1.0575	0.98	1.0175	1.005	1.0275	0.5175	0.5325	0.4975	0.5275	0.49	0.505	0.5	0.515	0.355	0.39	0.3725	0.4	0.3675	0.3525	0.3625	0.3675	0.2675	0.215	0.2325	0.2475	0.245	0.305	0.2775	0.2825
	8	107.151	105.961	109.609	109.091	115.696	106.669	102.346	102.218	1.06309	1.06246	1.06711	1.13193	1.21347	1.13553	1.01358	1.03393	1.12	1.1325	1.095	1.1	1.0375	1.125	1.1725	1.175	0.565	0.5675	0.555	0.55	0.51	0.56	0.5875	0.57	0.44	0.47	0.4275	0.4525	0.435	0.435	0.4425	0.485	0.2425	0.2	0.2325	0.189999	0.185	0.2625	0.275	0.22
	9	72.3179	74.8978	58.739	69.082	51.49	70.1463	49.2054	46.0376	0.373989	0.475853	0.369881	0.406634	0.30452	0.337658	0.277883	0.235423	1.6625	1.6025	2.045	1.7375	2.3325	1.7225	2.44	2.625	0.8675	0.8125	0.99	0.8825	1.2	0.79	1.2475	1.2025	0.475	0.4775	0.5475	0.49	0.55	0.425001	0.647501	0.54	0.702499	0.63	0.96	0.7325	1.265	0.9075	1.1375	1.4975
	10	120.969	121.129	123.74	117.971	102.491	121.877	111.197	116.507	1.07691	1.14449	1.06271	0.971375	0.844905	1.0071	1.03127	0.999941	0.9925	0.9925	0.97	1.0175	1.175	0.985	1.08	1.03	0.5075	0.5175	0.4775	0.5	0.5525	0.5025	0.555	0.5125	0.415	0.375	0.4175	0.365	0.4175	0.3725	0.3825	0.385	0.155	0.2225	0.155	0.2925	0.3775	0.235	0.2775	0.2575
	11	99.3893	98.1698	101.075	98.9895	104.659	98.1599	100.904	93.0247	0.916169	0.916818	0.897409	0.789789	0.944823	0.896536	0.884765	0.725228	1.2075	1.2225	1.1875	1.2125	1.1475	1.2225	1.19	1.29	0.61	0.6175	0.585	0.5975	0.59	0.61	0.61	0.647501	0.4475	0.4525	0.415	0.4475	0.42	0.425	0.39	0.4325	0.309999	0.315	0.36	0.315	0.2875	0.3675	0.3925	0.3775
	12	90.7375	88.5802	101.019	94.2104	111.375	102.684	104.232	104.356	0.852661	0.833206	0.864459	0.852045	1.09561	0.995583	1.00221	0.896288	1.3225	1.355	1.19	1.275	1.0775	1.17	1.1525	1.15	0.66	0.6675	0.57	0.6575	0.5425	0.565	0.5575	0.58	0.52	0.505	0.525	0.49	0.41	0.475	0.4675	0.38	0.2675	0.3675	0.21	0.265	0.26	0.24	0.225	0.34
	13	98.3672	99.3894	101.053	99.1886	105.729	114.843	108.38	118.227	1.0521	1.02685	1.0681	1.01001	1.22683	1.3419	1.20142	1.32826	1.22	1.2075	1.1875	1.21	1.135	1.045	1.1075	1.015	0.615	0.5975	0.595	0.5975	0.565	0.5275	0.5625	0.5075	0.425	0.4775	0.51	0.515	0.4375	0.4	0.41	0.4275	0.37	0.265	0.1725	0.19	0.26	0.235	0.2775	0.165
	14	103.006	102.357	101.702	97.9853	94.875	99.6003	98.7671	95.0499	1.03817	0.939142	0.96301	0.927608	1.05162	1.04548	1.04986	0.966116	1.165	1.1725	1.18	1.225	1.265	1.205	1.215	1.2625	0.585	0.5925	0.585	0.6225	0.625	0.595	0.605	0.63	0.4925	0.4875	0.445	0.5025	0.4475	0.4675	0.4675	0.445	0.185	0.2	0.3025	0.2325	0.3625	0.2825	0.265	0.3725
	15	67.0475	84.2147	90.0592	97.1915	102.154	111.37	104.853	111.384	0.373594	0.500275	0.647166	0.617857	0.820828	0.83965	0.917145	0.942232	1.79	1.425	1.3325	1.235	1.1775	1.0775	1.145	1.0775	0.885001	0.7175	0.669999	0.6275	0.6175	0.54	0.56	0.545	0.595	0.49	0.525	0.5	0.4225	0.3925	0.4625	0.4475	0.595001	0.4425	0.2525	0.255	0.2525	0.3075	0.2325	0.2125
	16	82.2159	86.4935	93.6472	91.3195	106.189	100.23	103.696	98.8071	0.665413	0.662986	0.697402	0.698023	1.02143	0.895903	0.957417	0.961927	1.46	1.3875	1.2825	1.315	1.1325	1.1975	1.1575	1.215	0.742501	0.6875	0.6225	0.675	0.54	0.59	0.57	0.595	0.4775	0.5175	0.472499	0.4675	0.3925	0.42	0.41	0.4625	0.48	0.3725	0.38	0.36	0.36	0.38	0.365	0.325001
	17	119.702	117.076	114.046	120.63	118.577	123.08	122.157	118.536	1.23489	1.18359	1.18077	1.19942	1.12737	1.10274	1.14723	1.15108	1.0025	1.025	1.0525	0.995	1.0125	0.975	0.9825	1.0125	0.5	0.51	0.535	0.505	0.495	0.485	0.485	0.5125	0.3675	0.3775	0.3575	0.3475	0.3975	0.355	0.3975	0.355	0.27	0.28	0.307501	0.2925	0.225	0.27	0.195	0.265
Control group	18	105.735	107.879	101.273	101.056	106.197	100.84	97.6919	96.583	0.99841	1.00684	0.9406	0.941024	1.01779	1.11328	0.940667	0.895664	1.135	1.1125	1.185	1.1875	1.13	1.19	1.23	1.2425	0.5725	0.55	0.5875	0.5975	0.5625	0.595	0.5925	0.625	0.485	0.42	0.47	0.4425	0.4375	0.45	0.54	0.5	0.1625	0.28	0.27	0.2825	0.265	0.2725	0.1775	0.235
	19	86.0757	85.3547	80.809	84.0942	90.9561	86.3354	86.1985	86.3857	0.996222	1.02787	0.90636	0.991131	0.970388	0.911319	0.945151	0.955694	1.395	1.4075	1.485	1.4275	1.32	1.39	1.3925	1.39	0.715	0.7275	0.74	0.7275	0.645	0.7	0.7075	0.6775	0.525	0.5375	0.595	0.535	0.51	0.52	0.5375	0.54	0.295	0.305	0.2825	0.3325	0.34	0.36	0.2875	0.33
	20	100.262	100.682	103.683	108.397	118.525	122.529	113.87	111.398	0.852818	0.889614	0.826966	0.918107	1.15515	1.21589	1.11879	1.10828	1.1975	1.1925	1.1575	1.1075	1.0125	0.98	1.055	1.0775	0.585	0.5825	0.5725	0.5425	0.5025	0.5025	0.545	0.53	0.4375	0.42	0.4475	0.3825	0.41	0.34	0.43	0.4575	0.325	0.35	0.2825	0.3425	0.1875	0.2875	0.18	0.185
	21	122.138	112.15	111.37	113.747	112.942	110.86	115.114	107.632	1.37949	1.24773	1.21179	1.17629	1.21529	1.21223	1.16792	1.12247	0.9825	1.07	1.0775	1.055	1.0625	1.0825	1.0425	1.115	0.49	0.535	0.54	0.525	0.5325	0.545	0.525	0.5525	0.415	0.4225	0.4125	0.4375	0.4025	0.4125	0.4025	0.4625	0.16	0.212501	0.2425	0.1925	0.2475	0.2375	0.2525	0.205
	22	106.472	100.633	111.65	97.1676	92.1471	99.1886	93.2043	95.8088	1.11937	1.09611	1.10796	1.09404	0.938597	1.05777	0.993652	0.958522	1.1275	1.1925	1.075	1.235	1.3025	1.21	1.2875	1.2525	0.575	0.6	0.53	0.62	0.66	0.6125	0.6425	0.6275	0.41	0.4275	0.3425	0.435	0.44625	0.455	0.4475	0.4525	0.28	0.33	0.3675	0.355	0.38875	0.3075	0.375	0.3575
	23	99.3793	90.3958	95.5123	96.9701	89.933	91.8538	95.5638	80.8163	0.725047	0.638857	0.601766	0.627173	0.556026	0.657608	0.62885	0.683333	1.2075	1.3275	1.2575	1.2375	1.335	1.3075	1.2575	1.485	0.605	0.6625	0.61	0.62	0.6525	0.635	0.6525	0.735	0.4475	0.4175	0.430001	0.395	0.42	0.405	0.399999	0.495	0.327499	0.47	0.452499	0.41	0.492501	0.5	0.427501	0.5
	24	92.563	98.5664	100.482	107.678	104.588	94.1539	101.075	97.5868	0.774448	0.815539	0.848152	0.851336	0.988701	1.00663	0.88161	1.01038	1.2975	1.2175	1.195	1.115	1.1475	1.275	1.1875	1.23	0.63	0.6125	0.5825	0.545	0.58	0.625	0.6025	0.605	0.515	0.43	0.46	0.3875	0.4175	0.4875	0.445	0.47	0.322499	0.3525	0.2925	0.3575	0.2975	0.305	0.3	0.2875
	25	106.905	103.731	108.597	110.092	101.948	100.044	106.431	102.313	1.10631	1.11065	1.15622	1.15143	1.14324	1.09613	1.17047	1.08361	1.1225	1.1575	1.105	1.09	1.1775	1.2	1.1275	1.175	0.56	0.5925	0.5525	0.545	0.5775	0.587499	0.5625	0.5625	0.45	0.435	0.4325	0.4075	0.45	0.4775	0.4375	0.46	0.22	0.25	0.235	0.26	0.2725	0.2725	0.2425	0.265
	26	121	115.189	121.877	112.189	111.121	117.366	115.953	112.679	1.07911	1.01142	1.05722	0.923145	0.932123	1.03002	1.03206	0.977256	0.9925	1.0425	0.985	1.07	1.08	1.0225	1.035	1.065	0.4825	0.5075	0.4825	0.545	0.535	0.5075	0.5225	0.535	0.3725	0.44	0.4125	0.41	0.4425	0.4075	0.425	0.43	0.265	0.175	0.1875	0.215	0.205	0.2125	0.165	0.202499
	27	96.358	110.359	97.0176	88.9533	110.094	100.64	97.8341	91.429	0.436014	0.442097	0.483694	0.592939	0.537366	0.669522	0.478584	0.533607	1.255	1.0875	1.2375	1.355	1.09	1.1925	1.23	1.3125	0.572499	0.55	0.605	0.7225	0.5425	0.6025	0.6475	0.654999	0.3725	0.355	0.3975	0.4475	0.362499	0.42	0.42	0.4675	0.5425	0.374999	0.4525	0.4175	0.387501	0.3375	0.360001	0.392501
	28	119.415	122.144	121.129	116.278	113.047	115.966	118.23	110.444	1.38133	1.43812	1.48355	1.42436	1.33872	1.23313	1.28314	1.23289	1.005	0.9825	0.9925	1.0325	1.0625	1.035	1.015	1.0875	0.4975	0.495	0.475	0.505	0.5475	0.51	0.51	0.5275	0.4375	0.4125	0.43	0.4475	0.3825	0.39	0.4225	0.4475	0.1375	0.155	0.1575	0.1475	0.28	0.2675	0.17	0.2125
	29	75.941	75.7852	85.6598	71.0066					0.548061	0.602066	0.597262	0.576575					1.59	1.585	1.4025	1.705					0.7325	0.8175	0.677501	0.9325					0.6025	0.46	0.48	0.57					0.4375	0.534999	0.475001	0.487501
	30	120.652	115.696	116.224	118.838	121.215	120	119.114	118.536	1.09144	1.10405	1.02865	1.12837	1.19631	1.16429	1.13031	1.12458	0.995	1.0375	1.0325	1.01	0.99	1	1.0075	1.0125	0.4875	0.51	0.5175	0.4975	0.4925	0.5	0.5075	0.5125	0.3725	0.3775	0.3875	0.365	0.39	0.364999	0.42	0.3825	0.2775	0.26	0.275	0.29	0.21	0.255001	0.1625	0.2475
	31	65.6646	74.0917	68.0885	81.4423	85.4265	84.8067	78.5152	80.0036	0.476814	0.528384	0.446311	0.578271	0.756862	0.734681	0.704944	0.72738	1.8275	1.62	1.7625	1.4775	1.405	1.415	1.53	1.5	0.9175	0.7975	0.8875	0.7775	0.6925	0.705	0.790001	0.755	0.5625	0.56	0.5775	0.4675	0.5125	0.5875	0.46	0.5875	0.68	0.515	0.594999	0.475	0.3975	0.285	0.535	0.3275
	32	91.8349	90.7635	95.2755	93.7729	96.5893	91.3407	94.4896	102.278	0.853862	0.781543	0.767723	0.679544	0.900106	0.778455	0.88472	0.906602	1.3075	1.3225	1.26	1.28	1.2425	1.3225	1.27	1.175	0.67	0.6725	0.6425	0.65	0.6275	0.6075	0.6375	0.61	0.4625	0.5025	0.425001	0.48	0.45	0.4975	0.435	0.4325	0.360001	0.325	0.3975	0.3225	0.3275	0.3775	0.3875	0.2825
	33	117.076	112.172	112.716	108.618	118.23	121.212	120.32	119.142	1.16702	1.10807	1.18306	1.13504	1.2249	1.16981	1.26906	1.07555	1.025	1.07	1.065	1.105	1.015	0.99	0.9975	1.0075	0.51	0.5275	0.5225	0.545	0.505	0.495	0.505	0.495	0.3925	0.4275	0.415	0.4425	0.3725	0.39	0.38	0.405	0.24	0.2425	0.2375	0.2325	0.2575	0.2225	0.2375	0.2075
			Missing data
[truncated: 56 more columns]

## Sheet: UESS
Spatiotemporal parameters of gait during dual tasking (performance of a serial subtraction task) on uneven surface
	Participant no.	Cadence								Walking Speed								Stride Time								Step Time								Single Support								Double Support
		PRE				PO				PRE				PO				PRE				PO				PRE				PO				PRE				PO				PRE				PO
		1	2	3	4	1	2	3	4	1	2	3	4	1	2	3	4	1	2	3	4	1	2	3	4	1	2	3	4	1	2	3	4	1	2	3	4	1	2	3	4	1	2	3	4	1	2	3	4
Dance group	1	54.0311	45.7681	73.9995	66.4814	71.8724	100.651	86.4921	92.1879	0.394962	0.353839	0.443205	0.452358	0.671625	1.0216	0.877306	0.93423	2.225	2.625	1.6225	1.81	1.67	1.1925	1.39	1.3025	1.16	1.3575	0.83	0.8575	0.822499	0.605	0.665	0.6675	0.755	0.5775	0.535	0.532501	0.645	0.4725	0.545	0.5075	0.67	1.415	0.575	0.749999	0.3575	0.255	0.317501	0.289999
	2	72.8293	80.282	71.9642		97.0589	96.7758	96.7994	92.4887	0.612026	0.691208	0.578645		1.00265	0.939791	0.953317	0.873074	1.655	1.495	1.6675		1.2375	1.24	1.24	1.2975	0.7725	0.7575	0.835		0.6375	0.6175	0.63	0.645	0.595	0.542501	0.5725		0.47	0.4625	0.4425	0.4875	0.4925	0.4125	0.5025		0.255	0.31	0.3225	0.315
	3	78.9116	81.3709	75.9685	67.6923	90.7454	78.8546	80.1839	84.688	0.401861	0.405804	0.388693	0.359884	0.492726	0.407169	0.38851	0.495012	1.5225	1.475	1.58	1.7875	1.3225	1.525	1.4975	1.4175	0.7875	0.7275	0.8025	0.975	0.655	0.7975	0.7675	0.7225	0.47	0.4575	0.4825	0.54	0.48	0.449999	0.42	0.45	0.57	0.5975	0.594999	0.695001	0.392499	0.6	0.6075	0.505
	4	80.0053	85.7416	96.5986	93.2127	97.4116	90.0718	94.3117	93.75	0.654651	0.735755	0.773904	0.800725	1.06735	0.928249	1.00088	0.924061	1.5025	1.4	1.2425	1.2875	1.2325	1.3325	1.2725	1.28	0.72	0.7125	0.6125	0.65	0.63	0.6575	0.63	0.64	0.525	0.505	0.425	0.455	0.4775	0.55	0.5175	0.4825	0.4875	0.37	0.369999	0.3725	0.26	0.245	0.24	0.3125
	5	78.2476	80.2999	73.0299	80.089	96.1928	92.6765	96.8655	98.3673	0.555557	0.580935	0.541163	0.598289	0.831574	0.824925	0.844847	0.88161	1.5375	1.495	1.645	1.5	1.2475	1.295	1.2425	1.22	0.73	0.7325	0.795	0.725	0.625	0.655	0.5875	0.605	0.635	0.4975	0.685	0.515	0.435	0.487501	0.48	0.4675	0.28	0.5425	0.38	0.51	0.39	0.3325	0.322501	0.2975
	6	63.4402	73.5209	91.7484	89.3858	79.4016	93.3866	78.8537	83.1892	0.183744	0.234059	0.338917	0.306863	0.370553	0.329571	0.374021	0.458739	1.8925	1.6325	1.3125	1.3425	1.5125	1.285	1.5225	1.4425	0.925001	0.8275	0.6175	0.6725	0.7775	0.64	0.745	0.72	0.4125	0.435	0.355	0.3225	0.415	0.45	0.405	0.3925	1.0525	0.8275	0.594999	0.685001	0.6825	0.45	0.6875	0.63
	7	110.855	106.675	108.108	108.128	115.953	112.413	110.869	115.669	0.805957	0.708882	0.815546	0.762643	1.00216	0.947443	0.945762	1.01526	1.0825	1.125	1.11	1.11	1.035	1.0675	1.0825	1.0375	0.54	0.5675	0.555	0.5475	0.5125	0.5325	0.5475	0.5225	0.43	0.4075	0.4125	0.43	0.4175	0.4	0.440001	0.4175	0.2325	0.295	0.2925	0.255	0.2125	0.265001	0.202499	0.2075
	8	104.348	104.835	103.006	106.922	97.9608	105.729	101.741	106.431	1.07378	1.02066	1.00016	1.06461	1.0169	1.08391	1.08538	1.03218	1.15	1.145	1.165	1.125	1.225	1.135	1.18	1.1275	0.575	0.5825	0.58	0.535	0.61	0.57	0.5775	0.565	0.4725	0.4525	0.455	0.46	0.475	0.4075	0.495	0.4575	0.215	0.2225	0.25	0.235	0.285	0.325	0.194999	0.22
	9	45.517	50.6096	47.809	53.9651	56.441	56.2739	56.2999		0.187043	0.294928	0.225598	0.219838	0.345266	0.311756	0.311781		2.7325	2.54	2.53	2.2275	2.2975	2.1325	2.1325		1.11	0.9425	1.1525	1.0675	0.834999	1.0725	1.0425		0.4325	0.4875	0.4625	0.515	0.5425	0.6475	0.695001		1.8575	1.515	1.58	1.2325	1.31	0.8275	0.872499
	10	109.775	97.3827	120.913	105.973	122.462	115.124	114.962	107.865	0.853471	0.639146	0.858562	0.806636	0.935733	0.874819	0.890322	0.849912	1.095	1.2325	0.9925	1.1325	0.98	1.0425	1.045	1.1125	0.525	0.625	0.4925	0.56	0.485	0.5275	0.54	0.555	0.395	0.427501	0.3625	0.4175	0.3675	0.3825	0.42	0.4	0.3025	0.365	0.27	0.3225	0.27	0.2675	0.205	0.3125
	11	73.2388	72.6542	75.4516	76.6582	91.9459	94.5409	86.698	78.3203	0.355637	0.366696	0.29149	0.367043	0.604972	0.607523	0.528504	0.434153	1.64	1.67	1.5925	1.5675	1.31	1.27	1.385	1.5325	0.845	0.7475	0.7675	0.755	0.615	0.62	0.71	0.755	0.4875	0.4525	0.514999	0.4625	0.4375	0.4375	0.424999	0.532501	0.685001	0.735	0.61	0.6425	0.4425	0.4125	0.495001	0.4925
	12	77.9883	54.0584	67.7011	58.5487	73.1471	74.4231	85.2578	86.5205	0.214081	0.360781	0.578189	0.449252	0.5622	0.636977	0.718649	0.712432	1.5675	2.22	1.7725	2.0525	1.65	1.6125	1.4075	1.3875	0.6775	1.1	0.885001	1.065	0.8875	0.799999	0.7025	0.680001	0.555	0.709999	0.614999	0.5825	0.555	0.6475	0.5	0.465	0.675	0.822501	0.522501	0.849999	0.4675	0.314999	0.4375	0.442501
	13	86.8132	84.0633	71.3071	78.8434	102.174	103.448	107.151	103.672	0.812904	0.886252	0.729499	0.791264	1.09024	1.17542	1.18738	1.15016	1.3825	1.4275	1.685	1.5225	1.175	1.16	1.12	1.1575	0.7	0.7125	0.8725	0.747501	0.574999	0.58	0.555	0.58	0.5	0.595	0.6675	0.6275	0.47	0.505	0.475	0.4375	0.405	0.2675	0.317499	0.2875	0.245	0.155	0.185001	0.2725
	14	78.1834	87.4552	91.1082	82.1957	83.3374	76.9515	82.8069	85.1235	0.686049	0.794647	0.867776	0.751081	0.761321	0.697814	0.788394	0.855735	1.535	1.3725	1.3175	1.46	1.44	1.56	1.45	1.41	0.775	0.675001	0.647501	0.735	0.715	0.765	0.7425	0.715	0.6175	0.535	0.5475	0.5475	0.559999	0.602499	0.54	0.57	0.315	0.3075	0.2275	0.33	0.310001	0.382501	0.3375	0.2675
	15	83.4297	89.3688	96.3871	73.4007	85.4103	103.012	105.973	97.6641	0.362254	0.416554	0.477646	0.394936	0.537065	0.58978	0.58616	0.538943	1.4425	1.345	1.245	1.635	1.405	1.165	1.1325	1.23	0.76	0.7	0.625	0.824999	0.705	0.5775	0.572501	0.635	0.3625	0.38	0.402499	0.545	0.44	0.4025	0.385	0.385	0.699999	0.5875	0.440002	0.5125	0.515	0.34	0.357499	0.462501
	16	71.9647	75.5923	75.9616	83.2056	96.6926	97.1676	97.4308	91.954	0.603272	0.600429	0.6458	0.677803	1.00177	0.948354	0.955305	0.872864	1.68	1.5875	1.58	1.4475	1.2425	1.235	1.2325	1.305	0.7675	0.7975	0.799999	0.7675	0.6425	0.62	0.6325	0.6525	0.6425	0.5275	0.5675	0.485	0.4325	0.465	0.4425	0.4975	0.480001	0.545	0.447499	0.425	0.325	0.3	0.305	0.3025
	17	108.606	114.046	108.889	117.692	90.7375	97.3828	100.857	97.7601	0.982215	1.03104	1.03598	1.07569	0.816072	0.832585	0.81164	0.825281	1.105	1.0525	1.1025	1.02	1.3225	1.2325	1.19	1.2275	0.5475	0.5175	0.5625	0.52	0.66	0.625	0.6025	0.615	0.3875	0.39	0.3825	0.355	0.4875	0.452499	0.444999	0.435	0.3325	0.2825	0.3075	0.3	0.3425	0.3175	0.2825	0.36
Control group	18	94.1886	87.9133	92.1336	88.3547	93.5676	93.977	97.9657	93.0358	0.886993	0.802198	0.880548	0.812723	0.910246	0.908945	0.888803	0.838307	1.275	1.365	1.3025	1.36	1.2825	1.2775	1.225	1.29	0.62	0.685	0.655	0.655	0.6425	0.6525	0.6075	0.6525	0.5275	0.575	0.5	0.525	0.5325	0.5225	0.4925	0.5275	0.265	0.21	0.295	0.340001	0.2125	0.2125	0.24	0.225
	19	87.5924	86.7996	75.5321	87.5912	90.237	86.698	89.4378	82.4898	0.920929	1.003	0.7085	0.873351	1.01218	1.07722	0.961612	0.871974	1.37	1.3825	1.5925	1.37	1.33	1.385	1.3425	1.455	0.6825	0.69	0.7575	0.685	0.6575	0.71	0.655	0.7375	0.5175	0.56	0.6625	0.5775	0.5325	0.515	0.535	0.5525	0.3425	0.29	0.3475	0.235	0.3	0.3325	0.3175	0.335
	20	107.643	103.676	95.6418	83.6603	104.365	109.367	112.766	106.93	0.905051	0.909579	0.801513	0.75844	1.00321	1.01776	1.14485	1.11765	1.115	1.1575	1.255	1.435	1.15	1.0975	1.065	1.1225	0.565	0.5825	0.6175	0.7025	0.5825	0.5575	0.5175	0.57	0.41	0.44	0.507501	0.525	0.4225	0.3725	0.405	0.435	0.2825	0.2725	0.222499	0.4025	0.32	0.3325	0.2675	0.245
	21	114.559	106.994	109.344	113.836	109.591	108.849	103.45	116.507	1.14585	1.005	1.00572	1.18574	1.04435	1.03928	0.968784	1.07355	1.0475	1.1225	1.0975	1.055	1.095	1.1025	1.16	1.03	0.5225	0.545	0.545	0.5125	0.55	0.555	0.5825	0.5175	0.415	0.45	0.48	0.4175	0.4175	0.425	0.4625	0.3675	0.235	0.25	0.1575	0.2375	0.25	0.2325	0.225	0.2875
	22	95.2141	92.4859	85.4363	83.9171	84.365	87.9416	91.4315	88.0879	1.04926	0.973145	0.917411	0.906613	0.839908	0.890003	0.893544	0.914358	1.2625	1.2975	1.405	1.43	1.4225	1.365	1.3125	1.3625	0.605	0.65	0.69	0.7125	0.7175	0.695001	0.6525	0.6725	0.5175	0.45	0.5125	0.51	0.525	0.465	0.5025	0.5125	0.2575	0.3975	0.3875	0.425	0.38	0.41	0.32	0.35
	23	90.5867	86.7996	95.8118	83.6237	86.2229	84.0633	89.6771	95.4545	0.6533	0.599867	0.602702	0.56238	0.617949	0.423978	0.628096	0.600839	1.325	1.3825	1.2525	1.435	1.3925	1.4275	1.34	1.26	0.6725	0.69	0.622501	0.7175	0.680001	0.715	0.645	0.66	0.4575	0.47	0.4075	0.4375	0.492499	0.47	0.505	0.395	0.415	0.445001	0.465001	0.535	0.425001	0.53	0.38	0.455
	24	93.6274	97.1676	96.2113	97.7601	95.458	95.0297	79.2631	97.8771	0.817956	0.737918	0.740047	0.756593	0.80129	0.770112	0.672727	0.867641	1.2825	1.235	1.2475	1.2275	1.2575	1.2675	1.515	1.2275	0.625	0.62	0.6325	0.6125	0.64	0.595	0.7375	0.5925	0.495	0.4425	0.424999	0.4	0.465	0.4225	0.525	0.47	0.31	0.35	0.4025	0.415	0.285	0.4275	0.4775	0.305
	25	100.651	97.561	89.899	95.8118	94.1191	96.0384	89.3932	90.2575	0.927176	0.854406	0.888367	0.890094	0.901449	0.968004	0.848296	0.886449	1.1925	1.23	1.335	1.2525	1.275	1.25	1.3425	1.33	0.5875	0.615	0.675	0.6225	0.64	0.6125	0.665	0.6775	0.45	0.44	0.5125	0.495	0.4625	0.48	0.510001	0.485	0.3	0.3325	0.32	0.27	0.3475	0.305	0.3125	0.3425
	26	99.3793	103.898	98.7721	99.3793	101.266	94.8854	110.145	104.636	0.740839	0.859664	0.798909	0.678831	0.793335	0.626322	0.833881	0.730265	1.2075	1.155	1.215	1.2075	1.185	1.265	1.0925	1.1475	0.6025	0.575	0.6125	0.6025	0.5925	0.6225	0.575	0.56	0.465	0.42	0.445	0.445	0.41	0.46	0.3575	0.4	0.242501	0.285	0.3225	0.34	0.362501	0.3725	0.325	0.365
	27	84.263	94.1234	109.845	90.7454	91.2547	91.5246			0.447985	0.500187	0.580854	0.529971	0.524111	0.519034			1.435	1.275	1.0925	1.3225	1.315	1.3125			0.655	0.6325	0.5425	0.654999	0.6575	0.677501			0.38	0.425	0.312499	0.47	0.4275	0.4725			0.667501	0.47	0.4325	0.3875	0.4775	0.355
	28	119.477	111.114	114.328	109.845	109.626	110.883	105.735	108.366	1.31059	1.17655	1.28087	1.15985	1.19698	1.21669	1.16978	1.12871	1.005	1.08	1.05	1.0925	1.095	1.0825	1.135	1.1075	0.49	0.5375	0.515	0.55	0.5375	0.55	0.5625	0.56	0.44	0.425	0.455	0.4175	0.4375	0.4525	0.445	0.465	0.155	0.2425	0.15	0.2375	0.2275	0.1775	0.2525	0.1825
	29	74.6723	96.3041	79.9071	84.0942					0.625158	0.709404	0.748021	0.673087					1.62	1.2475	1.505	1.4275					0.7375	0.645	0.7175	0.699999					0.677499	0.4	0.5925	0.497501					0.3925	0.412501	0.397501	0.424999
	30	101.273	109.854	113.168	100.174	100.651	109.367	107.145	86.6607	0.90732	0.922201	0.947194	0.866801	0.857544	0.898533	0.95121	0.648262	1.185	1.0925	1.0625	1.2	1.1925	1.0975	1.12	1.385	0.5875	0.5525	0.555	0.575001	0.605	0.54	0.5575	0.7025	0.4625	0.385	0.3475	0.4275	0.41	0.4325	0.405	0.505	0.26	0.3325	0.3575	0.3725	0.36	0.2325	0.3025	0.4
	31	59.6718	65.8715	70.0723	64.707	78.8179	73.1489	72.072	79.2157	0.430304	0.417185	0.47758	0.439897	0.632559	0.629556	0.571226	0.592131	2.0225	1.8225	1.7175	1.855	1.5225	1.6425	1.665	1.515	1.0875	0.93	0.904999	0.9425	0.76	0.792501	0.8325	0.75	0.5975	0.5925	0.54	0.622501	0.552501	0.622499	0.5875	0.53	0.742499	0.627499	0.535	0.6125	0.407498	0.432502	0.492502	0.4375
	32	84.2364	90.5134	84.8576	98.1698	96.202	86.6426	94.4941	84.0839	0.631915	0.61435	0.596496	0.673669	0.809464	0.801184	0.745576	0.728295	1.425	1.33	1.415	1.2225	1.2475	1.385	1.27	1.4275	0.699999	0.6275	0.725	0.617499	0.6175	0.6925	0.64	0.7025	0.515	0.5025	0.475001	0.389999	0.42	0.47	0.46	0.505	0.379999	0.402501	0.472499	0.445001	0.405	0.415	0.3375	0.435001
	33	101.064	108.143	102.564	109.111	104.35	113.785	104.365	116.789	0.927587	0.969356	0.922891	1.0233	0.898751	1.01177	0.956003	0.975528	1.1875	1.11	1.17	1.1	1.15	1.055	1.15	1.0275	0.6	0.545	0.585	0.5425	0.5725	0.5175	0.5825	0.515	0.4475	0.3825	0.44	0.4025	0.4525	0.4075	0.4	0.4025	0.295	0.345	0.2675	0.3075	0.2575	0.26	0.335	0.2225
			Missing data
[truncated: 56 more columns]

## Sheet: UEVF
Spatiotemporal parameters of gait during dual tasking (performance of a verbal fluency task) on uneven surface
	Participant no.	Cadence								Walking Speed								Stride Time								Step Time								Single Support								Double Support
		PRE				PO				PRE				PO				PRE				PO				PRE				PO				PRE				PO				PRE				PO
		1	2	3	4	1	2	3	4	1	2	3	4	1	2	3	4	1	2	3	4	1	2	3	4	1	2	3	4	1	2	3	4	1	2	3	4	1	2	3	4	1	2	3	4	1	2	3	4
Dance group	1	71.5498	62.2909	56.9737	55.7712	84.4339	94.3117	84.988	89.2426	0.505758	0.351944	0.397089	0.359865	0.870848	1.00231	0.837625	0.972068	1.685	1.9475	2.13	2.155	1.4225	1.2725	1.4125	1.35	0.9	1.075	1.1775	1.3925	0.69	0.6425	0.6925	0.6325	0.57	0.515	0.520002	0.4675	0.535	0.5225	0.6	0.5475	0.5825	0.9125	1.075	1.22	0.3725	0.255001	0.240001	0.317499
	2	79.7342	88.5802	92.4859	89.0566	100.864	97.9739	94.1307	94.4896	0.698242	0.786082	0.88136	0.840813	1.02423	1.01591	0.915782	0.984662	1.505	1.355	1.2975	1.3475	1.1925	1.225	1.275	1.27	0.7525	0.6675	0.6475	0.67	0.5675	0.62	0.63	0.6325	0.535	0.4975	0.4925	0.4925	0.505	0.4275	0.485	0.5	0.41	0.3675	0.2975	0.365001	0.225	0.3525	0.322501	0.2575
	3	76.9736	79.718	78.0738	81.356	88.4005	95.8546	93.3867	91.4288	0.382997	0.316863	0.39437	0.384557	0.473089	0.520545	0.510838	0.578569	1.56	1.5075	1.5375	1.475	1.3575	1.2525	1.285	1.3125	0.760001	0.725	0.755	0.737499	0.675	0.6125	0.64	0.655001	0.4475	0.429999	0.425	0.46	0.465	0.449999	0.455	0.4	0.635	0.69	0.717499	0.5625	0.4475	0.3775	0.4375	0.51
	4	88.4653	93.4758	92.0202	101.089	99.7958	105.266	100.044	99.7958	0.724144	0.829085	0.752927	0.882242	1.14651	1.10052	1.11414	1.0434	1.3575	1.285	1.305	1.1875	1.2025	1.14	1.2	1.2025	0.6975	0.6225	0.635	0.5825	0.605	0.572499	0.6125	0.605	0.4575	0.4425	0.47	0.445	0.4925	0.41	0.45	0.4925	0.4175	0.4175	0.360001	0.32	0.21	0.31	0.28	0.2225
	5	82.2073	88.0301	84.5447	68.4804	110.101	108.849	94.4838	101.761	0.619723	0.655957	0.607414	0.518258	0.846166	0.957122	0.807721	0.931834	1.46	1.365	1.42	1.7525	1.09	1.1025	1.2775	1.18	0.72	0.6575	0.725	0.8675	0.54	0.555	0.6875	0.574999	0.467501	0.4875	0.502501	0.6425	0.4275	0.385	0.415	0.480001	0.517499	0.405	0.382499	0.5025	0.265001	0.3225	0.3425	0.232499
	6	76.8856	90.9403	82.6306	73.9685	93.9943	93.4288	89.0688	91.615	0.29023	0.367675	0.343602	0.326202	0.39808	0.458485	0.347661	0.464838	1.5775	1.3225	1.4575	1.6225	1.2775	1.29	1.3475	1.31	0.707499	0.63	0.684999	0.8025	0.622499	0.6875	0.6825	0.6475	0.347501	0.38	0.392501	0.507501	0.3675	0.355	0.3175	0.392499	0.887499	0.5975	0.702498	0.667499	0.534999	0.532501	0.675	0.515001
	7	104.835	99.8271	99.5867	99.7925	122.708	117.647	114.559	115.387	0.863463	0.767263	0.855932	0.830011	1.0576	0.95074	0.977264	1.02969	1.145	1.2025	1.205	1.2025	0.98	1.02	1.0475	1.04	0.5825	0.6125	0.605001	0.6025	0.5125	0.51	0.525	0.5175	0.4425	0.3925	0.435	0.43	0.3725	0.3675	0.39	0.43	0.2675	0.3925	0.325	0.315001	0.2325	0.2875	0.265	0.19
	8	103.226	97.9657	107.396	101.056	103.711	106.246	100.842	105.965	1.05612	0.974082	1.05441	0.994128	1.05461	1.08127	0.969758	0.993397	1.1625	1.225	1.1175	1.1875	1.1575	1.13	1.19	1.1325	0.5825	0.6075	0.565	0.5975	0.5675	0.5775	0.5975	0.5625	0.4425	0.5025	0.4625	0.48	0.4775	0.4275	0.46	0.4175	0.29	0.225	0.195	0.225	0.225	0.245	0.2575	0.31
	9	55.8441	72.1821	43.5233	56.706	60.8585	55.4371	57.8397	58.3543	0.375628	0.4443	0.242151	0.22198	0.30143	0.324695	0.318356	0.36789	2.15	1.665	2.8375	2.12	1.9725	2.1775	2.075	2.0575	1.05	0.865	1.6575	1.105	0.967499	1.1725	1.025	1.005	0.65	0.5025	0.735	0.527501	0.59	0.5125	0.6425	0.615	0.910001	0.6375	1.3425	1.12	0.809999	1.1275	0.820001	0.8425
	10	118.238	115.109	110.101	108.606	111.628	108.858	121.582	108.143	0.915582	0.901085	0.817746	0.775909	0.868436	0.942595	0.974202	0.868101	1.015	1.0425	1.09	1.105	1.075	1.1025	0.987499	1.11	0.5125	0.5225	0.55	0.5475	0.5375	0.5575	0.505	0.565	0.4025	0.405	0.375	0.4325	0.39	0.39	0.4025	0.42	0.2275	0.2225	0.335	0.2325	0.289999	0.3075	0.18	0.25
	11	72.3872	81.3559	93.283	81.6919	100.434	82.0359	99.6948	87.0709	0.346881	0.469967	0.495044	0.390138	0.599554	0.510618	0.539441	0.486916	1.6675	1.475	1.2875	1.4775	1.195	1.4775	1.205	1.38	0.77	0.7375	0.6625	0.795	0.605	0.665	0.6225	0.715	0.5275	0.485	0.3975	0.492501	0.3675	0.447501	0.405	0.4775	0.635001	0.4775	0.475	0.497499	0.440001	0.552499	0.3875	0.4125
	12	58.048	66.6852	66.7657	65.7578	74.6719	81.2371	70.4031	81.0894	0.444883	0.600642	0.562454	0.535787	0.704441	0.689587	0.623279	0.680619	2.0675	1.8	1.7975	1.825	1.6075	1.4775	1.705	1.48	1.0225	0.915	0.89	0.92	0.8175	0.750001	0.867499	0.747499	0.700001	0.612501	0.68	0.6175	0.5075	0.5475	0.5175	0.5625	0.664999	0.587499	0.4725	0.61	0.545	0.437499	0.59	0.4125
	13	94.1408	90.246	91.2759	96.0246	91.7113	105.037	100.016	96.8749	0.992981	0.930955	0.918798	0.995054	0.907494	1.12386	1.04831	1.03318	1.275	1.33	1.315	1.25	1.31	1.1425	1.2	1.24	0.6275	0.675	0.6475	0.615	0.632501	0.5675	0.5925	0.6	0.495	0.495	0.49	0.4825	0.5375	0.4575	0.435	0.515	0.2975	0.3225	0.355	0.2925	0.250001	0.2325	0.34	0.245001
	14	82.2159	83.8271	88.2938	75.5097	78.4389	81.3187	87.7081	86.2096	0.719877	0.796585	0.799118	0.653474	0.732461	0.76439	0.82133	0.80012	1.46	1.4325	1.36	1.5925	1.53	1.48	1.37	1.3925	0.7175	0.6975	0.6625	0.76	0.7725	0.699999	0.66	0.6825	0.575	0.59	0.49	0.655	0.555	0.625	0.5375	0.575001	0.2975	0.277499	0.377501	0.319999	0.375	0.282499	0.3275	0.2675
	15	85.2213	74.8038	88.1783	83.6602	102.822	110.636	91.0977	103.004	0.342608	0.393937	0.384259	0.361147	0.725643	0.721722	0.62705	0.604778	1.42	1.62	1.365	1.44	1.1675	1.085	1.3175	1.165	0.775	0.73	0.645	0.764999	0.572499	0.5325	0.65	0.5825	0.4525	0.665	0.45	0.447501	0.402501	0.4525	0.440001	0.3975	0.497502	0.367499	0.535	0.482499	0.367499	0.205001	0.4425	0.339999
	16	83.2191	87.7081	86.5002	82.7586	99.8891	98.5663	94.1307	95.2396	0.713839	0.754333	0.718562	0.639705	1.01658	1.01624	0.911609	0.989698	1.4425	1.37	1.3875	1.45	1.2025	1.2175	1.275	1.26	0.7075	0.66	0.684999	0.725	0.5825	0.6125	0.63	0.6275	0.5675	0.575	0.502501	0.48	0.43	0.4275	0.465	0.455	0.305	0.275	0.397501	0.48	0.36	0.355	0.3625	0.345
	17	104.588	93.5676	90.0591	100.062	96.7994	91.6886	96.0984	91.4847	0.980379	0.75937	0.876777	0.946459	0.802585	0.748335	0.785948	0.828099	1.1475	1.2825	1.3325	1.2	1.24	1.31	1.25	1.3125	0.58	0.64	0.67	0.615	0.61	0.675	0.605	0.6725	0.39	0.385	0.5175	0.425	0.4475	0.4525	0.4225	0.44	0.35	0.48	0.2975	0.3425	0.3325	0.372501	0.41	0.4
Control group	18	95.8271	102.114	95.9464	93.2211	100.062	99.7926	103.731	96.8135	0.911916	0.944172	0.937461	0.902958	0.968032	0.936624	0.956178	0.883533	1.2525	1.1775	1.2525	1.2875	1.2	1.2025	1.1575	1.24	0.6175	0.615	0.6025	0.6525	0.585001	0.6025	0.5925	0.6075	0.51	0.455	0.5275	0.4675	0.5175	0.4925	0.4675	0.52	0.2575	0.24	0.22	0.33	0.205001	0.2025	0.205	0.225
	19	78.6464	82.4986	88.9669	77.4226	86.8018	78.4314	82.4203	79.7773	0.846911	0.864021	0.874907	0.852958	0.846726	0.790412	0.811469	0.80428	1.53	1.455	1.35	1.55	1.3825	1.53	1.4575	1.505	0.725	0.715	0.655	0.78	0.687501	0.765	0.705	0.770001	0.605	0.5575	0.5575	0.5975	0.54	0.4925	0.5675	0.562499	0.3475	0.3475	0.3125	0.3275	0.345	0.5475	0.345	0.372501
	20	61.8704	100.307	90.1012	88.4221	105.745	97.4788	109.84	89.3932	0.490248	0.747586	0.788813	0.768061	0.920035	0.88552	0.990177	0.813592	1.94	1.1975	1.335	1.3575	1.135	1.2325	1.0925	1.3425	0.985	0.6175	0.700001	0.69	0.56	0.6375	0.545	0.6775	0.6425	0.4225	0.4325	0.465	0.4425	0.42	0.39	0.4525	0.675	0.3125	0.42	0.425	0.245	0.3925	0.285	0.4075
	21	116.507	113.21	115.718	105.495	112.676	121.827	107.196	117.099	1.09375	1.07883	1.06753	0.977677	1.14044	1.19355	0.919484	1.18213	1.03	1.06	1.0375	1.1375	1.065	0.985	1.12	1.025	0.5125	0.5275	0.53	0.57	0.5325	0.4925	0.5475	0.52	0.3725	0.4125	0.4075	0.4175	0.43	0.3875	0.4575	0.405	0.275	0.2475	0.2325	0.2925	0.2075	0.2375	0.2625	0.195
	22	90.4882	91.2666	90.4034	89.1056	94.7045	95.0947	88.4485	79.8689	0.809289	0.887212	0.940043	0.926159	0.840442	0.847835	0.837042	0.811675	1.3275	1.315	1.3275	1.3475	1.2675	1.2625	1.3575	1.5025	0.685	0.65	0.67	0.6575	0.6225	0.6175	0.695	0.7475	0.4575	0.4975	0.51	0.53	0.3425	0.4675	0.485	0.5675	0.445	0.3425	0.312499	0.295	0.5825	0.365	0.38	0.39
	23	81.6364	86.0315	87.9699	85.116	85.8701	90.2575	91.4368	88.4005	0.530651	0.530375	0.559432	0.508389	0.662983	0.538566	0.577249	0.539805	1.47	1.395	1.365	1.41	1.3975	1.33	1.3125	1.3575	0.73	0.69	0.664999	0.7125	0.7025	0.6775	0.65	0.6825	0.48	0.4425	0.487499	0.4375	0.445	0.4125	0.434999	0.475	0.52	0.525	0.432501	0.52	0.48	0.4975	0.452501	0.407501
	24	89.9495	94.4078	93.4758	91.9594	103.334	107.892	96.3871	107.73	0.784914	0.676073	0.679231	0.792187	0.933352	0.912105	0.843606	0.766222	1.335	1.2725	1.285	1.305	1.1625	1.1125	1.245	1.115	0.65	0.615	0.6625	0.6475	0.6	0.565	0.625	0.54	0.4675	0.4525	0.455	0.4825	0.4275	0.41	0.46	0.425	0.4	0.4	0.3725	0.3525	0.2775	0.275	0.3075	0.3075
	25	99.1736	100.213	100.028	94.6838	96.8136	93.5762	93.6958	95.6191	1.02692	1.02086	0.959622	0.946619	0.930252	0.945128	0.89054	0.889243	1.21	1.1975	1.2	1.2675	1.24	1.2825	1.2825	1.255	0.605	0.6025	0.61	0.64	0.6075	0.635	0.665	0.63	0.46	0.47	0.4375	0.5125	0.495	0.4775	0.47	0.46	0.2975	0.265	0.3075	0.242501	0.2725	0.3375	0.3325	0.3525
	26	91.0846	93.0358	94.3117	96.4244	103.672	92.3132	104.821	109.591	0.673236	0.744559	0.606626	0.568731	0.749837	0.742371	0.8064	0.86163	1.3175	1.29	1.2725	1.245	1.1575	1.3	1.145	1.095	0.655	0.6375	0.63	0.61	0.5775	0.645	0.565	0.549999	0.45	0.495	0.4225	0.4825	0.4275	0.5125	0.4275	0.405	0.439999	0.3175	0.43	0.3375	0.315001	0.3025	0.320001	0.2725
	27	100.335	94.1234	86.6178	103.811	78.5732	94.8988			0.510175	0.387501	0.430018	0.538949	0.333283	0.590108			1.1975	1.275	1.39	1.1575	1.53	1.265			0.5775	0.6325	0.655	0.6	0.7325	0.62			0.37	0.3175	0.43	0.357499	0.455	0.4775			0.455001	0.647501	0.580001	0.407501	0.730001	0.3425
	28	101.331	106.213	113.476	109.845	109.344	108.419	98.3623	101.311	1.11644	1.19705	1.3444	1.19178	1.14584	1.18749	1.09208	1.11979	1.185	1.13	1.0575	1.0925	1.0975	1.1075	1.22	1.185	0.6075	0.5575	0.5275	0.55	0.5525	0.5675	0.6125	0.58	0.43	0.4475	0.435	0.425	0.4375	0.49	0.4675	0.4825	0.2975	0.2325	0.185	0.2425	0.215	0.1125	0.265	0.2025
	29	71.8588	70.8118	83.6491	70.6997					0.59269	0.632688	0.713041	0.661163					1.68	1.695	1.435	1.6975					0.775	0.86	0.73	0.8575					0.665	0.6275	0.4325	0.585					0.435	0.4625	0.475	0.48
	30	98.1698	97.3731	88.3981	90.2371	89.5722	90.7402	90.7531	87.1146	0.730493	0.660239	0.620188	0.624644	0.516106	0.66324	0.642737	0.599031	1.2225	1.2325	1.3575	1.33	1.34	1.3225	1.3225	1.3775	0.605	0.61	0.6775	0.6575	0.68	0.665	0.67	0.6875	0.4175	0.39	0.43	0.4475	0.4225	0.45	0.51	0.46	0.38	0.46	0.49	0.4325	0.495	0.3975	0.3125	0.447499
	31	58.4809	74.8978	67.9318	69.6663	76.9042	72.8584	74.1447	38.5852	0.339315	0.470283	0.426142	0.376043	0.623225	0.508379	0.531954	0.283959	2.0625	1.6025	1.7675	1.7225	1.5625	1.65	1.62	0.7775	0.9575	0.8125	0.8625	0.86	0.7525	0.86	0.785	0.4	0.6725	0.5275	0.6475	0.52	0.552501	0.507501	0.53	0.25	0.74	0.540001	0.5325	0.69	0.452499	0.537499	0.552499	0.26
	32	92.1827	94.235	92.7319	98.0178	94.4896	102.35	93.9338	102.566	0.729462	0.741052	0.76608	0.812578	0.776239	0.78279	0.804644	0.862305	1.305	1.275	1.295	1.225	1.27	1.1725	1.2775	1.17	0.62	0.66	0.63	0.5975	0.637501	0.59	0.64	0.5825	0.4725	0.45	0.4125	0.485	0.4325	0.4175	0.445	0.4075	0.389999	0.41	0.460001	0.255	0.395	0.359999	0.38	0.35
	33	94.1964	104.379	106.197	108.633	103.683	107.504	109.005	106.918	0.857994	0.922953	0.903691	0.925304	0.950349	1.02511	1.13566	1.03782	1.2775	1.15	1.13	1.105	1.1575	1.1175	1.1025	1.1225	0.605	0.565	0.5625	0.5425	0.5725	0.5775	0.53	0.5675	0.47	0.4475	0.4175	0.43	0.385	0.4325	0.4225	0.4175	0.3575	0.28	0.2775	0.2725	0.3975	0.2425	0.27	0.29
			Missing data
[truncated: 56 more columns]
